# Supplementary material for: Proteomic, metabolomic and lipidomic profiles in community acquired pneumonia for differentiating viral and bacterial infections
Source: Sci Rep. 2025 Jan 14;15:1922. doi: 10.1038/s41598-025-85229-2 (PMC11733231; doi:10.1038/s41598-025-85229-2)
Supplement: Supplementary file 1 — Supplementary Material 1 [file 41598_2025_85229_MOESM1_ESM.xlsx]

## Sheet: Table S1 t-Test Lipidomics
Analyte	Fold change (bacterial/viral)	p-Value (t-Test)	t-statistic	log2(Fold change)	p-Values adjusted
9,10-DiHOME	0.436711	0.00033398	-4.03116	-1.19525	0.0479613
DG 18:2/18:2	0.528902	0.000252419	-4.0999	-0.918929	0.0479613
LPC 16:1	1.58207	0.000330032	3.9482	0.661814	0.0479613
TG 18:2/36:3	0.540965	0.000415249	-3.88471	-0.886394	0.0479613
GCDCA	0.368027	0.000766804	-3.72427	-1.44212	0.0708527
TG 18:2/36:4	0.531319	0.0010834	-3.60571	-0.912351	0.0834217
12,13-EpOME	0.417115	0.00228564	-3.39065	-1.26148	0.0861191
HCys	1.61777	0.00182887	3.51001	0.694007	0.0861191
PC 32:1	1.97802	0.00242326	3.36915	0.984055	0.0861191
PC 32:2	1.55013	0.00151129	3.48989	0.632389	0.0861191
TG 18:1/36:4	0.610354	0.00205707	-3.32972	-0.712281	0.0861191
TG 18:2/34:2	0.602065	0.00201836	-3.32843	-0.732009	0.0861191
TG 18:2/36:2	0.636435	0.00219843	-3.29553	-0.651914	0.0861191
GCA	0.331179	0.0028876	-3.22069	-1.59432	0.088938
TG 16:0/36:4	0.617067	0.002741	-3.23187	-0.696501	0.088938
TCDCA	0.211716	0.00353332	-3.10088	-2.2398	0.0957519
PC 34:3	1.35422	0.00336011	3.15999	0.437467	0.0957519
PC O-34:1	1.24148	0.00393785	3.08993	0.312066	0.0957519
TG 18:1/36:3	0.647552	0.00382441	-3.08495	-0.626933	0.0957519
DG 18:1/18:2	0.673976	0.00588832	-2.93957	-0.56923	0.126841
PC 30:0	1.30479	0.00583091	2.96763	0.383815	0.126841
TG 18:2/38:4	0.677478	0.00608324	-2.92056	-0.561754	0.126841
TG 18:2/38:5	0.682149	0.00631459	-2.92596	-0.55184	0.126841
LPC 14:0	1.48622	0.0077919	2.80061	0.571652	0.138456
PC 36:1	1.2822	0.00751688	2.88682	0.358617	0.138456
PC O-34:0	1.26165	0.0075403	2.87951	0.335316	0.138456
12,13-DiHOME	0.537378	0.00865237	-2.8077	-0.895992	0.138808
Lac	2.08447	0.00871303	2.86065	1.05968	0.138808
TG 20:0/32:4	0.636855	0.00852613	-2.78952	-0.650962	0.138808
TG 18:0/36:4	0.685909	0.00919069	-2.77403	-0.543911	0.141537
TCA	0.218131	0.0101515	-2.73527	-2.19673	0.151289
TG 18:2/34:3	0.654533	0.0114856	-2.67715	-0.611461	0.165824
PC 34:1	1.30806	0.0120073	2.68547	0.387431	0.168102
TG 20:4/36:3	0.671984	0.0125258	-2.63091	-0.573501	0.170204
Hypoxanthine	2.88172	0.0130046	2.64614	1.52693	0.171661
PC O-32:1	1.2384	0.0138094	2.57624	0.308481	0.17722
TG 16:0/36:3	0.719869	0.0146887	-2.56992	-0.474193	0.182835
TG 18:2/35:2	0.713326	0.0150383	-2.54191	-0.487367	0.182835
CE 16:1	1.47675	0.016397	2.55972	0.562422	0.194241
TG 18:2/34:1	0.730028	0.018839	-2.46217	-0.453975	0.21759
DG 16:0/18:2	0.701285	0.0197432	-2.4567	-0.511927	0.222472
TG 18:2/33:2	0.698239	0.0203323	-2.42914	-0.518208	0.223655
TG 17:0/36:4	0.700627	0.0213909	-2.41333	-0.513281	0.224605
TG 18:2/35:3	0.669106	0.0211312	-2.41267	-0.579693	0.224605
TG 22:4/34:2	0.687282	0.022812	-2.36927	-0.541026	0.234204
TG 17:2/38:6	0.751188	0.0283865	-2.26686	-0.412754	0.262374
TG 18:2/36:1	0.735767	0.0277335	-2.30651	-0.442679	0.262374
TG 18:2/36:5	0.662365	0.0263673	-2.33807	-0.594301	0.262374
TG 18:3/36:3	0.653681	0.0283955	-2.29884	-0.613342	0.262374
TG 18:3/36:4	0.62406	0.0276811	-2.31064	-0.680244	0.262374
TG 20:4/36:4	0.646755	0.0293399	-2.27635	-0.628708	0.265785
Sarcosine	0.748637	0.031201	-2.25852	-0.417661	0.277209
LPC 20:3	1.14356	0.0345837	2.18448	0.193536	0.301466
PC 36:3	1.17559	0.0365386	2.17797	0.233381	0.306924
TG 18:2/38:6	0.706884	0.0364297	-2.20171	-0.500455	0.306924
PC 34:4	1.27998	0.0374459	2.18517	0.35612	0.308929
SDMA	1.06435	0.0417462	2.11564	0.0899777	0.312209
PC O-36:1	1.1816	0.0392941	2.16587	0.240744	0.312209
SM (d18:1/24:1;O)	0.838308	0.041512	-2.12689	-0.254448	0.312209
TG 16:0/40:8	0.697461	0.0418982	-2.12087	-0.519815	0.312209
TG 18:0/36:3	0.758818	0.0401187	-2.13991	-0.398174	0.312209
TG 18:0/38:6	0.753904	0.0416863	-2.12461	-0.407548	0.312209
TG 16:1/32:1	2.05929	0.0426172	2.12054	1.04215	0.312526
CE 22:6	0.724926	0.0458049	-2.0879	-0.464094	0.330654
TG 16:1/33:1	1.40194	0.049132	2.052	0.487424	0.340499
TG 18:2/35:1	0.780195	0.0483209	-2.04412	-0.358092	0.340499
TG 20:4/34:2	0.728166	0.0493798	-2.03548	-0.45766	0.340499
ADMA	1.15298	0.0536647	1.99448	0.205374	0.356089
t4-OH-Pro	1.3155	0.0539529	2.00358	0.395606	0.356089
TG 18:2/34:4	0.706708	0.0529963	-2.01008	-0.500815	0.356089
PC O-30:0	1.16507	0.0582118	1.94509	0.220416	0.377357
TG 20:1/32:3	0.804898	0.0591214	-1.95996	-0.313122	0.377357
TG 20:4/36:2	0.76289	0.0596256	-1.94614	-0.390454	0.377357
PC 32:0	1.16994	0.0606024	1.949	0.226439	0.378355
TG 17:1/32:1	1.3648	0.0643787	1.9143	0.44869	0.391355
TG 18:2/36:0	0.794219	0.0637353	-1.93393	-0.332391	0.391355
TG 18:1/36:5	0.730201	0.0670989	-1.90287	-0.453634	0.402593
CE 20:4	0.784014	0.0691072	-1.89349	-0.351048	0.406518
TG 18:2/34:0	0.781521	0.0695128	-1.88036	-0.355643	0.406518
12-HETE	4.35452	0.0705495	1.8797	2.12251	0.407423
TG 20:0/32:3	0.781225	0.0729152	-1.85428	-0.35619	0.415887
TG 16:0/36:5	0.755996	0.0752658	-1.8427	-0.403549	0.424058
PC O-40:3	1.14496	0.0767849	1.82657	0.195296	0.427405
TG 18:3/34:2	0.760645	0.0786199	-1.82042	-0.394704	0.43241
LacCer d18:1/16:0	0.826542	0.0814621	-1.79761	-0.27484	0.438892
TG 16:1/36:4	0.748007	0.0816984	-1.79536	-0.418876	0.438892
Cystine	1.28279	0.088821	1.74682	0.35929	0.458149
LPC 18:1	1.29947	0.0892499	1.75665	0.377923	0.458149
TG 17:1/36:3	0.785418	0.0864181	-1.75942	-0.348468	0.458149
TG 18:3/36:2	0.72415	0.0887113	-1.75988	-0.46564	0.458149
C3-DC (C4-OH)	1.19207	0.0910783	1.73075	0.253463	0.462398
TG 17:0/36:3	0.794293	0.0921172	-1.72982	-0.332256	0.462588
TG 22:6/34:2	0.713877	0.0937449	-1.7297	-0.486253	0.4657
TG 18:2/32:0	0.765906	0.096082	-1.71513	-0.384761	0.472233
PC O-32:2	1.15331	0.103179	1.67472	0.205779	0.490737
PC O-34:2	1.16648	0.102824	1.67827	0.222159	0.490737
TG 16:1/32:0	1.79807	0.101264	1.68697	0.84645	0.490737
TG 18:1/34:2	0.804983	0.104096	-1.67223	-0.31297	0.490737
TG 17:1/36:4	0.767856	0.106379	-1.65826	-0.381092	0.496437
Taurine	1.93481	0.107523	1.67711	0.952193	0.496756
PC 38:0	0.823258	0.110155	-1.64572	-0.280584	0.503876
PC 36:5	1.37499	0.117999	1.61641	0.459424	0.515247
Hex2Cer d18:1/14:0	1.12773	0.11735	1.59619	0.173426	0.515247
SM (d18:1/22:1;O)	0.867711	0.119332	-1.61049	-0.204714	0.515247
TG 14:0/36:4	0.734612	0.113769	-1.63019	-0.444946	0.515247
TG 18:1/35:3	0.804671	0.118442	-1.60141	-0.313528	0.515247
TG 18:1/36:2	0.787602	0.115091	-1.61869	-0.344461	0.515247
GLCAS	0.447683	0.120459	-1.58182	-1.15945	0.515297
TG 17:0/32:1	1.28492	0.122787	1.58022	0.361676	0.515707
TG 20:1/32:1	1.38635	0.122382	1.58582	0.471294	0.515707
PC O-36:5	1.22616	0.124434	1.58515	0.294145	0.517913
TG 20:3/32:1	1.63684	0.125765	1.57917	0.71091	0.518779
SM (d18:1/26:0)	0.874994	0.128582	-1.55579	-0.192654	0.525707
PC O-38:3	1.12412	0.131425	1.55184	0.168797	0.532617
SM (d18:1/24:0)	0.884034	0.14062	-1.51023	-0.177826	0.550563
TG 16:1/30:1	1.91774	0.139629	1.52401	0.939409	0.550563
TG 16:1/34:0	1.54233	0.140379	1.51245	0.625115	0.550563
TG 18:2/33:1	0.809569	0.137488	-1.51675	-0.304775	0.550563
DG 16:1/18:2	0.817225	0.144305	-1.49434	-0.291194	0.560244
15-HETE	1.46659	0.157137	1.45311	0.552466	0.568794
Trp	0.86334	0.153809	-1.46476	-0.212	0.568794
1-Met-His	1.07822	0.154472	1.45006	0.108646	0.568794
CE 17:1	1.22283	0.152337	1.47474	0.290227	0.568794
LPC 16:0	1.27294	0.149315	1.48093	0.348164	0.568794
LPC 17:0	1.27291	0.14972	1.48144	0.348129	0.568794
PC 40:5	1.16805	0.156233	1.45633	0.224097	0.568794
TG 18:1/34:3	0.811338	0.153593	-1.46288	-0.301626	0.568794
TG 22:5/34:2	0.805429	0.157588	-1.44243	-0.312171	0.568794
Ser	0.890469	0.160083	-1.44361	-0.167363	0.568912
TG 18:2/32:2	0.780311	0.159793	-1.43936	-0.357878	0.568912
GABA	0.837316	0.166509	1.40525	-0.256155	0.582783
TG 16:0/40:7	0.810057	0.166369	-1.41868	-0.303905	0.582783
LacCer d18:1/18:0	0.849976	0.185167	-1.35621	-0.234506	0.594077
CE 16:0	0.877196	0.181573	-1.37383	-0.189028	0.594077
LPC 18:0	1.21168	0.179952	1.36854	0.277014	0.594077
PC 38:3	1.11224	0.183997	1.36	0.153473	0.594077
PC 40:4	1.10627	0.181128	1.36645	0.145705	0.594077
PC O-36:3	1.11645	0.178562	1.37402	0.158914	0.594077
HexCer d18:1/26:0	1.19644	0.172166	1.39887	0.258746	0.594077
3-IAA	1.00525	0.184573	1.34687	0.0075517	0.594077
TG 16:0/40:6	0.8084	0.177835	-1.37615	-0.306858	0.594077
TG 16:1/36:3	0.82353	0.179213	-1.37402	-0.280108	0.594077
TG 17:2/38:5	0.808928	0.173564	-1.38964	-0.305917	0.594077
TG 18:3/34:1	0.810458	0.181502	-1.36757	-0.30319	0.594077
PC O-36:0	1.11822	0.188174	1.34062	0.161208	0.595453
TG 16:1/32:2	1.64508	0.187425	1.35453	0.718161	0.595453
Cer d18:0/24:1	0.780345	0.190268	-1.34223	-0.357815	0.597986
PC 36:6	1.24968	0.192084	1.33987	0.321561	0.599613
PC 38:5	1.15156	0.19341	1.33599	0.203593	0.599702
TG 18:3/36:1	0.800659	0.195007	-1.32647	-0.32074	0.600623
Hex2Cer d18:1/16:0	0.88393	0.198177	-1.3074	-0.177996	0.606343
TG 16:0/38:6	0.834313	0.200517	-1.31237	-0.261339	0.609465
HexCer d18:1/24:0	0.883623	0.204593	-1.30021	-0.178498	0.609819
TG 18:1/38:5	0.825823	0.202484	-1.29865	-0.276095	0.609819
TG 18:3/34:0	0.828608	0.204007	-1.30145	-0.271239	0.609819
20-HETE	1.50691	0.206236	1.29856	0.591589	0.610326
TG 18:3/34:3	0.782076	0.207405	-1.28824	-0.35462	0.610326
PC 38:6	0.87231	0.211337	-1.2769	-0.197086	0.617961
GlcCer d18:1/24:1	0.846737	0.222307	-1.24871	-0.240014	0.63985
C2	1.15235	0.229018	1.22411	0.204582	0.63985
Cys	1.11124	0.228108	1.22876	0.152169	0.63985
Kynurenine	0.820852	0.223265	-1.2367	-0.284806	0.63985
Cer d18:2/23:0	0.88102	0.231381	-1.22858	-0.182753	0.63985
CE 22:5	0.873135	0.22956	-1.2253	-0.195724	0.63985
TG 17:1/34:3	1.15105	0.232229	1.21654	0.202948	0.63985
TG 18:1/36:1	0.850384	0.221706	-1.24681	-0.233813	0.63985
TG 20:2/34:3	0.828835	0.225966	-1.23781	-0.270843	0.63985
TG 20:3/36:4	0.864337	0.232673	-1.22129	-0.210335	0.63985
PC O-36:2	1.10709	0.234933	1.2118	0.146771	0.642243
PC 36:2	1.08657	0.239083	1.20015	0.119781	0.647042
TG 16:1/34:1	1.41043	0.23949	1.20077	0.496132	0.647042
PC O-38:2	1.0971	0.246756	1.17916	0.133701	0.652691
Hex2Cer d18:1/18:0	0.906915	0.24721	-1.17713	-0.14096	0.652691
TG 16:0/32:1	1.49338	0.247231	1.17925	0.578585	0.652691
TG 17:1/38:6	1.19215	0.24719	1.1786	0.253571	0.652691
PC 42:1	0.880503	0.24907	-1.17313	-0.1836	0.65381
13-HODE	0.780474	0.250614	-1.17065	-0.357577	0.654144
9-HODE	0.61763	0.257629	-1.14817	-0.695185	0.657595
CE 18:3	1.15194	0.254051	1.16105	0.204067	0.657595
PC 42:0	0.865612	0.256276	-1.15515	-0.208207	0.657595
TG 20:4/34:1	0.821777	0.257172	-1.15073	-0.283181	0.657595
TG 18:0/36:5	0.864271	0.261025	-1.1455	-0.210444	0.662602
Cer d16:1/18:0	0.853123	0.271052	-1.11595	-0.229174	0.677707
PC O-34:3	1.11215	0.271789	1.11531	0.153347	0.677707
PC O-44:6	0.899572	0.269164	-1.12579	-0.15269	0.677707
TG 18:1/38:6	0.859322	0.273142	-1.11873	-0.218729	0.677707
TG 20:3/32:2	1.55103	0.27431	1.11717	0.633227	0.677707
TG 16:0/33:1	1.13725	0.28057	1.0952	0.185555	0.689485
TG 20:1/30:1	1.2252	0.282718	1.09189	0.293021	0.68951
TG 22:5/32:1	1.20059	0.283565	1.09014	0.263747	0.68951
beta-Ala	1.14615	0.287843	1.07832	0.196792	0.696248
PC O-42:2	1.12081	0.29145	1.07359	0.164541	0.701005
SM (d18:1/24:1)	0.91171	0.292974	-1.07126	-0.133353	0.701005
TG 18:1/30:1	1.27875	0.295879	1.06276	0.354739	0.701005
TG 22:6/34:3	0.81138	0.295068	-1.06617	-0.30155	0.701005
TG 18:0/36:2	0.871507	0.297469	-1.05962	-0.198416	0.701178
CE 18:2	0.908637	0.301783	-1.05587	-0.138224	0.701763
DG 17:0/18:1	1.1199	0.301469	1.04762	0.16337	0.701763
TG 16:0/38:5	0.848224	0.302275	-1.04746	-0.237483	0.701763
PC 36:4	0.911055	0.305594	-1.03953	-0.13439	0.70241
SM (d18:1/22:2;O)	0.914557	0.304082	-1.04852	-0.128854	0.70241
TG 14:0/36:3	0.828009	0.307618	-1.03683	-0.272282	0.70293
TG 20:2/32:0	1.22708	0.308863	1.03355	0.295224	0.70293
LacCer d18:1/18:1	0.862152	0.320737	-1.0058	-0.213985	0.715847
LacCer d18:1/24:1	0.856539	0.319911	-1.01119	-0.223409	0.715847
DG 18:1/18:1	0.841622	0.320172	-1.00769	-0.248755	0.715847
PC O-42:3	1.08263	0.318087	1.01307	0.114546	0.715847
PC O-40:4	1.06827	0.329688	0.990755	0.0952761	0.732287
CE 14:0	1.1431	0.331962	0.986497	0.192951	0.73381
PC 28:1	1.12766	0.337546	0.977781	0.173334	0.739683
Choline	1.16584	0.33782	0.975677	0.221367	0.739683
HexCer d18:1/18:0	1.11481	0.344864	0.959903	0.156794	0.750869
TG 17:2/36:3	0.869212	0.34618	-0.95665	-0.202221	0.750869
TG 18:1/32:1	1.23569	0.355646	0.9376	0.305322	0.766369
TG 18:2/33:0	0.879216	0.356644	-0.934767	-0.185711	0.766369
TG 17:1/34:1	1.11949	0.365047	0.918349	0.162846	0.780794
TG 20:3/32:0	1.26184	0.367667	0.913925	0.335533	0.782775
TG 16:0/32:2	1.41708	0.375462	0.901247	0.502923	0.786272
TG 16:0/37:3	0.932038	0.376158	-0.899479	-0.10154	0.786272
TG 17:2/36:2	0.914484	0.377819	-0.896024	-0.12897	0.786272
TG 18:1/36:0	0.908279	0.377387	-0.89549	-0.138793	0.786272
TG 20:4/34:3	0.86645	0.372147	-0.906156	-0.206811	0.786272
HexCer d16:1/22:0	1.07368	0.379836	0.88937	0.102571	0.786924
Asn	1.09855	0.382797	0.885121	0.135607	0.786971
PC 32:3	1.10381	0.388375	0.877777	0.142489	0.786971
TG 14:0/34:1	1.24089	0.385767	0.879083	0.31137	0.786971
TG 20:2/32:1	1.2584	0.386078	0.879921	0.331586	0.786971
TG 20:3/34:0	1.23594	0.387809	0.876473	0.305606	0.786971
AABA	0.900407	0.393438	-0.866386	-0.151352	0.793748
PC O-40:6	0.931416	0.397646	-0.860562	-0.102503	0.798749
TG 18:1/31:0	1.04559	0.403081	0.845005	0.0643144	0.806162
CE 18:0	0.9308	0.40765	-0.841402	-0.103457	0.808303
PC 34:2	1.05764	0.406099	0.841547	0.0808509	0.808303
S1P d16:1	1.06386	0.418809	0.820645	0.0893148	0.82336
TG 20:3/34:3	1.18637	0.417893	0.821173	0.246558	0.82336
PC 38:4	0.92479	0.423697	-0.810325	-0.112802	0.825941
TG 18:2/28:0	0.828751	0.423131	-0.811632	-0.27099	0.825941
Betaine	0.904244	0.44014	-0.782648	-0.145216	0.850815
TG 20:4/35:3	0.879601	0.438781	-0.784992	-0.185079	0.850815
S1P d18:2	1.10674	0.460834	0.750196	0.146311	0.852369
Creatinine	0.76089	0.462358	0.740592	-0.394239	0.852369
PC 42:2	0.920796	0.473457	-0.724755	-0.119046	0.852369
HexCer d18:1/22:0	0.944748	0.474154	-0.725666	-0.0819991	0.852369
HexCer d18:1/24:1	0.93647	0.461735	-0.746907	-0.0946951	0.852369
SM (d18:1/26:1)	0.909155	0.451912	-0.760452	-0.137402	0.852369
TG 14:0/35:1	1.00801	0.447254	0.767137	0.0115096	0.852369
TG 16:1/34:3	1.22493	0.458341	0.752673	0.292703	0.852369
TG 16:1/36:1	1.30462	0.454957	0.756981	0.38363	0.852369
TG 17:0/34:1	1.07088	0.467415	0.734415	0.0987951	0.852369
TG 18:0/32:1	1.37931	0.456641	0.753867	0.463942	0.852369
TG 18:0/36:1	0.942146	0.444713	-0.774195	-0.0859778	0.852369
TG 18:0/38:7	0.922727	0.472882	-0.728749	-0.116024	0.852369
TG 18:1/35:2	0.887852	0.467936	-0.733179	-0.171609	0.852369
TG 20:1/32:2	0.926431	0.46806	-0.735904	-0.110245	0.852369
TG 20:3/34:1	1.24396	0.445473	0.773239	0.314944	0.852369
TG 20:4/32:0	0.838041	0.470058	-0.731219	-0.254908	0.852369
TG 20:5/36:3	0.916684	0.456586	-0.756332	-0.125503	0.852369
PC O-38:0	1.09148	0.47971	0.717264	0.126281	0.855698
TG 14:0/34:2	1.24538	0.47871	0.717779	0.316591	0.855698
PC O-44:5	0.923799	0.485243	-0.705069	-0.114349	0.86224
PC 40:3	1.05175	0.487439	0.702651	0.0727957	0.862823
TG 22:6/34:1	0.868679	0.489575	-0.699009	-0.203106	0.863296
PC 40:6	0.925368	0.49648	-0.688905	-0.1119	0.865562
TG 18:1/33:2	0.885337	0.493173	-0.692218	-0.175702	0.865562
TG 18:2/32:1	0.914062	0.494737	-0.691376	-0.129637	0.865562
HexCer d18:1/23:0	0.941779	0.504679	-0.676417	-0.08654	0.873265
TG 18:1/30:0	1.14419	0.503782	0.675674	0.194331	0.873265
DHA	1.01734	0.508551	-0.670929	0.0247957	0.876666
TG 14:0/35:2	1.07882	0.512337	0.662226	0.109448	0.876666
TG 20:4/34:0	0.88729	0.511278	-0.664517	-0.172522	0.876666
Hex3Cer d18:1_22:0	0.91285	0.51568	-0.656787	-0.13155	0.87913
C3	1.10647	0.519069	0.652067	0.145969	0.879442
PC O-42:4	1.04856	0.51967	0.650544	0.068415	0.879442
HArg	0.909774	0.524069	-0.644579	-0.13642	0.883649
TG 14:0/38:4	1.10584	0.529828	0.63509	0.145138	0.890111
Cit	1.07986	0.536051	0.625664	0.110846	0.890848
Cer d18:2/24:1	0.956269	0.53401	-0.629725	-0.0645123	0.890848
PC 42:4	1.04603	0.534413	0.628411	0.0649269	0.890848
Carnitine	1.09492	0.540187	0.619269	0.130826	0.891308
TG 16:0/38:7	0.944219	0.538414	-0.623696	-0.0828066	0.891308
TG 18:1/26:0	0.671668	0.542933	-0.614005	-0.57418	0.892652
SM (d18:1/14:1;O)	1.08125	0.546829	0.611239	0.1127	0.892703
TG 18:3/32:0	0.901402	0.54667	-0.609882	-0.149757	0.892703
Gly	1.05744	0.551718	0.601647	0.0805803	0.894027
Hex2Cer d18:1/24:1	0.933641	0.55584	-0.594732	-0.09906	0.894027
TG 14:0/36:1	1.07154	0.553646	0.597867	0.099688	0.894027
TG 18:1/33:0	1.01732	0.554057	0.59663	0.0247687	0.894027
TG 20:3/36:3	0.924954	0.558333	-0.592012	-0.112546	0.894027
TG 20:4/32:1	1.07029	0.560191	0.588654	0.0980047	0.894027
TG 22:5/34:3	0.925064	0.561186	-0.587903	-0.112375	0.894027
Val	0.950555	0.579372	-0.559087	-0.0731576	0.897677
Cer d18:1/26:1	1.06183	0.579904	0.559055	0.0865579	0.897677
CE 20:3	0.933686	0.567237	-0.578559	-0.0989903	0.897677
PC 42:6	1.04074	0.594393	0.537953	0.0576048	0.897677
PC O-40:2	1.09773	0.5763	0.565929	0.134522	0.897677
Hex2Cer d18:1/20:0	0.947501	0.583388	-0.554122	-0.0778008	0.897677
HexCer d18:1/16:0	1.06859	0.587916	0.547947	0.0957078	0.897677
TG 14:0/34:3	1.14688	0.597747	0.533535	0.197711	0.897677
TG 14:0/36:2	1.05432	0.597016	0.53362	0.0763108	0.897677
TG 16:0/33:2	1.0929	0.575629	0.565768	0.128162	0.897677
TG 16:0/35:1	1.0527	0.58116	0.556818	0.0740937	0.897677
TG 16:0/35:2	1.054	0.598452	0.531545	0.0758778	0.897677
TG 17:2/34:3	1.07248	0.577247	0.56285	0.100947	0.897677
TG 18:2/30:0	0.950592	0.592203	-0.541714	-0.0731025	0.897677
TG 18:3/35:2	0.863925	0.596285	-0.534266	-0.211022	0.897677
TG 20:5/34:0	1.20598	0.589241	0.547094	0.270201	0.897677
TG 20:5/34:2	0.967242	0.583043	-0.556411	-0.0480505	0.897677
TG 22:6/32:0	0.932431	0.592692	-0.541071	-0.100931	0.897677
TG 16:1/38:3	1.13499	0.603465	0.524931	0.182684	0.902268
TG 20:2/34:2	0.952217	0.607316	-0.51934	-0.0706372	0.905097
TG 14:0/38:5	1.07453	0.612168	0.512557	0.103712	0.908434
TG 18:1/34:1	0.938594	0.613488	-0.510094	-0.0914266	0.908434
Cortisol	1.00221	0.622865	-0.499202	0.00318289	0.919373
Tyr	0.948547	0.631714	-0.484133	-0.0762087	0.926152
Cer d18:1/23:0	0.972331	0.633472	-0.482711	-0.0404801	0.926152
PC O-42:5	0.960387	0.631683	-0.484018	-0.0583121	0.926152
TG 16:1/36:5	0.952445	0.638472	-0.475324	-0.0702917	0.930518
Lys	1.02997	0.649719	0.458301	0.0426082	0.933171
HexCer d18:1/18:1	0.948737	0.648914	-0.460791	-0.0759203	0.933171
TG 16:0/36:2	0.946473	0.650392	-0.457572	-0.0793662	0.933171
TG 17:0/34:2	1.06444	0.645166	0.465021	0.0901014	0.933171
TG 20:4/36:5	0.960114	0.646622	-0.463848	-0.0587231	0.933171
SPH d18:0	1.24101	0.707433	0.378951	0.311516	0.933503
Cer d18:1/16:0	0.982704	0.740696	-0.334261	-0.0251714	0.933503
GlcCer d18:1/16:0	0.986389	0.74904	-0.323121	-0.0197709	0.933503
Ala	1.01146	0.679766	-0.417489	0.0164435	0.933503
Arg	0.927208	0.73138	-0.346375	-0.109035	0.933503
Leu	1.00925	0.719109	0.36207	0.0132867	0.933503
Pro	0.983056	0.747647	-0.325099	-0.0246545	0.933503
Thr	0.964112	0.734183	-0.342831	-0.0527268	0.933503
Orn	1.04647	0.752272	0.318707	0.0655349	0.933503
AconAcid	1.01397	0.749423	0.322277	0.020014	0.933503
Cer d16:1/24:0	1.15475	0.708179	0.378781	0.207574	0.933503
Cer d18:1/25:0	0.975457	0.697327	-0.39317	-0.0358493	0.933503
Cer d18:2/16:0	0.963839	0.733385	-0.343304	-0.0531359	0.933503
Cer d18:2/22:0	1.07785	0.691702	0.401094	0.108152	0.933503
Cer d18:2/24:0	1.00517	0.757695	-0.312052	0.00743717	0.933503
CE 17:0	0.979912	0.709852	-0.376267	-0.0292757	0.933503
CE 20:5	1.14668	0.696352	0.394298	0.197458	0.933503
DG 16:0/18:1	0.924477	0.724825	-0.355035	-0.113291	0.933503
PC 42:5	1.01117	0.758154	0.309984	0.0160276	0.933503
PC O-42:1	1.02059	0.758362	0.310242	0.0294012	0.933503
PC O-44:4	0.991571	0.734141	0.341804	-0.0122117	0.933503
Hex2Cer d18:1/24:0	1.08886	0.679453	0.418265	0.122821	0.933503
HexCer d18:1/20:0	1.07714	0.69113	0.401491	0.107208	0.933503
HexCer d18:2/22:0	0.985407	0.706132	-0.381271	-0.0212088	0.933503
HexCer d18:2/24:0	0.981141	0.748485	-0.324184	-0.0274676	0.933503
SM (d18:1/16:1;O)	1.05284	0.748183	0.324714	0.074289	0.933503
SM (d18:1/18:1)	0.980912	0.70347	-0.384684	-0.0278049	0.933503
TG 14:0/34:0	1.11184	0.684536	0.409739	0.152951	0.933503
TG 16:0/32:3	1.18079	0.683161	0.412399	0.23975	0.933503
TG 16:0/36:6	0.962567	0.689112	-0.404559	-0.0550414	0.933503
TG 16:0/38:3	0.964719	0.687678	-0.405917	-0.0518197	0.933503
TG 16:0/38:4	0.946426	0.726105	-0.353349	-0.0794377	0.933503
TG 16:1/34:2	1.20871	0.65625	0.450267	0.273464	0.933503
TG 16:1/38:4	1.17278	0.684579	0.410632	0.229937	0.933503
TG 16:1/38:5	1.12596	0.682642	0.413526	0.171157	0.933503
TG 17:0/34:3	1.02061	0.742897	0.330666	0.0294294	0.933503
TG 18:0/32:2	1.15904	0.7221	0.35894	0.212934	0.933503
TG 18:0/34:2	1.0558	0.758202	-0.311058	0.0783349	0.933503
TG 18:0/34:3	0.990055	0.684199	-0.411126	-0.0144193	0.933503
TG 18:1/30:2	0.982546	0.748011	-0.324408	-0.0254028	0.933503
TG 18:1/32:3	0.907953	0.699634	-0.38953	-0.139311	0.933503
TG 18:1/33:1	1.00915	0.669416	0.430203	0.0131347	0.933503
TG 18:1/33:3	0.861869	0.674047	-0.424147	-0.214459	0.933503
TG 18:1/36:6	0.933633	0.708253	-0.378424	-0.099072	0.933503
TG 18:2/30:1	1.01494	0.759734	-0.308985	0.0213898	0.933503
TG 20:1/34:2	0.962345	0.71159	-0.373173	-0.0553745	0.933503
TG 20:1/34:3	0.953986	0.723871	-0.356474	-0.0679597	0.933503
TG 20:2/36:5	0.914367	0.693134	-0.397818	-0.129156	0.933503
TG 20:4/32:2	0.937915	0.742249	-0.331965	-0.0924707	0.933503
TG 22:4/32:0	0.893348	0.728282	-0.349999	-0.162705	0.933503
TG 22:4/32:2	0.935044	0.66078	-0.443628	-0.0968941	0.933503
TG 22:5/32:0	1.02953	0.674785	0.423057	0.0419869	0.933503
TG 22:5/34:1	0.908221	0.70956	-0.375292	-0.138885	0.933503
TG 22:6/32:1	1.09026	0.679538	0.417058	0.124671	0.933503
S1P d18:1	1.01354	0.796851	-0.260938	0.0194018	0.94516
Met	0.994081	0.786598	0.272715	-0.00856469	0.94516
CE 15:0	1.0172	0.787426	-0.272789	0.0246063	0.94516
PC O-40:1	1.05347	0.797862	0.258634	0.0751493	0.94516
PC O-40:5	0.978516	0.788322	-0.271173	-0.0313333	0.94516
Hex3Cer d18:1/24:1	0.933855	0.794727	-0.261842	-0.0987296	0.94516
TG 14:0/32:2	1.0931	0.781994	0.27904	0.128421	0.94516
TG 16:0/34:3	0.988463	0.788659	-0.270633	-0.016741	0.94516
TG 16:0/34:4	1.09902	0.795451	0.261927	0.136212	0.94516
TG 16:0/35:3	0.961568	0.792595	-0.265085	-0.0565395	0.94516
TG 16:0/38:2	1.04682	0.783818	0.276517	0.0660167	0.94516
TG 18:1/34:4	0.93646	0.779647	-0.282286	-0.0947112	0.94516
TG 20:3/36:5	1.03717	0.793048	-0.265388	0.0526564	0.94516
TG 20:5/34:1	1.13155	0.791899	0.266628	0.178299	0.94516
TG 20:3/34:2	1.1285	0.802571	0.252401	0.174404	0.948306
PC O-30:2	0.971748	0.809275	-0.24347	-0.0413456	0.953789
SPH d18:1	1.05135	0.812224	-0.239807	0.0722435	0.954828
SM (d18:1/20:2)	0.968302	0.8185	-0.231541	-0.0464711	0.955868
TG 16:0/28:2	0.905177	0.819655	-0.229785	-0.143729	0.955868
TG 17:1/34:2	1.01611	0.820515	0.228671	0.0230502	0.955868
TG 20:5/36:2	1.02028	0.821384	-0.228134	0.0289667	0.955868
TG 16:0/32:0	1.20288	0.825821	0.221891	0.266498	0.956214
TG 20:1/34:1	1.05692	0.825331	0.222502	0.0798605	0.956214
ProBetaine	0.839964	0.829683	0.217177	-0.251601	0.958284
Cer d18:1/14:0	1.00337	0.842402	0.200483	0.00485257	0.964319
Cer d18:1/20:0	1.10151	0.848548	0.192793	0.139483	0.964319
LacCer d18:1/24:0	1.00838	0.840223	-0.203841	0.0120422	0.964319
Gln	0.976116	0.848467	-0.192567	-0.034875	0.964319
Phe	1.03394	0.840966	0.202551	0.0481483	0.964319
CE 18:1	0.98999	0.851606	-0.188847	-0.0145141	0.964319
TG 16:0/38:1	1.01111	0.851237	0.188998	0.0159367	0.964319
TG 17:1/36:5	1.04377	0.850965	0.189574	0.0618037	0.964319
Cer d18:1/18:0	1.16335	0.856137	0.182962	0.21829	0.967079
S1P d18:0	1.10543	0.868983	0.167054	0.144614	0.971414
Cer d16:1/22:0	1.06142	0.865397	-0.171466	0.0859895	0.971414
Hex3Cer d18:1/16:0	0.985504	0.870425	-0.164447	-0.0210667	0.971414
SM (d18:1/16:1)	1.04372	0.869068	0.166684	0.0617314	0.971414
SM (d18:1/18:0)	0.997932	0.870488	-0.164397	-0.00298689	0.971414
Cer d18:1/24:1	1.00163	0.878998	-0.15364	0.00234382	0.976195
LPC 26:1	0.950395	0.878805	-0.153473	-0.0734003	0.976195
GlcCer d18:1/18:0	1.13727	0.90037	0.126495	0.185576	0.981007
Glu	1.05291	0.90685	0.118043	0.0743816	0.981007
His	1.07881	0.927169	0.0922078	0.109434	0.981007
Cer d18:2/18:0	1.00266	0.900483	0.125957	0.00383355	0.981007
LPC 18:2	1.08919	0.918493	0.103282	0.123262	0.981007
PC O-38:6	1.02635	0.925278	0.0946436	0.0375238	0.981007
Hex2Cer d18:1/22:0	1.01111	0.931066	-0.0874511	0.0159402	0.981007
HexCer d16:1/24:0	1.03907	0.923843	-0.0966608	0.0552996	0.981007
HexCer d18:2/20:0	0.992139	0.919518	-0.101926	-0.0113863	0.981007
SM (d18:1/16:0)	0.99814	0.913989	-0.109014	-0.00268623	0.981007
H1	1.06003	0.901017	-0.125994	0.0841092	0.981007
TG 16:1/36:2	1.10573	0.918494	0.103266	0.144995	0.981007
TG 17:2/34:2	1.02416	0.932169	0.0859161	0.0344342	0.981007
TG 18:0/30:0	0.91102	0.887094	-0.142981	-0.134445	0.981007
TG 18:0/30:1	1.01554	0.927167	-0.0921172	0.0222437	0.981007
TG 18:0/32:0	1.14865	0.896148	0.131615	0.199945	0.981007
TG 18:3/30:0	0.992127	0.924945	0.0949371	-0.011404	0.981007
TG 18:3/32:1	1.03842	0.922394	0.0983198	0.0543863	0.981007
TG 18:3/38:5	0.982131	0.923224	-0.0971555	-0.0260131	0.981007
TG 20:0/34:1	0.995399	0.923698	-0.0965808	-0.0066537	0.981007
TG 20:2/34:1	1.07486	0.906608	0.118311	0.104155	0.981007
TG 20:4/30:0	0.9357	0.92928	-0.0894758	-0.0958823	0.981007
TG 20:4/33:2	0.964651	0.921026	-0.0998816	-0.0519203	0.981007
TG 16:0/34:0	1.11336	0.94505	0.0694896	0.154917	0.987813
TG 16:0/34:2	1.08028	0.944615	0.0700779	0.111399	0.987813
TG 18:1/38:7	1.03042	0.941236	-0.0744761	0.0432312	0.987813
PC O-38:4	0.999002	0.949259	-0.0642237	-0.00144073	0.989972
TG 16:0/34:1	1.05085	0.952719	0.0597633	0.071552	0.991343
Cer d16:1/23:0	1.07139	0.957837	-0.0534345	0.099484	0.994429
Cer d18:1/22:0	1.06955	0.981578	0.0233213	0.0970082	0.994494
5-HETE	0.864523	0.975574	-0.0308544	-0.210023	0.994494
Cer d18:1/26:0	0.993015	0.981213	-0.0237318	-0.0101125	0.994494
PC O-36:4	0.999743	0.979944	-0.0253551	-0.000371252	0.994494
PC O-38:5	1.00437	0.969678	-0.0383521	0.00629545	0.994494
HexCer d18:1/26:1	1.0381	0.975147	0.0314946	0.0539514	0.994494
TG 16:0/30:2	1.25631	0.968223	-0.0402845	0.329192	0.994494
TG 18:1/28:1	0.850133	0.964358	-0.0449845	-0.234239	0.994494
TG 18:1/32:2	1.02978	0.980032	0.0252406	0.0423311	0.994494
TG 18:3/38:6	0.97033	0.97599	-0.0303073	-0.043452	0.994494
TG 20:1/34:0	1.01493	0.976297	0.0299483	0.0213871	0.994494
Ile	0.972035	0.988161	0.0149288	-0.0409194	0.994619
LPC 20:4	1.02321	0.985803	-0.0179551	0.0331036	0.994619
TG 18:1/32:0	1.03361	0.98735	-0.0159789	0.0476855	0.994619
Cer d18:1/24:0	1.07842	0.995545	-0.00564053	0.108914	0.999042
TG 17:2/36:4	0.98366	0.99688	0.003939	-0.0237682	0.999042
PC 40:2	0.97546	0.999169	0.00104819	-0.0358454	0.999169

## Sheet: Table S2 SW-Test Lipidomics
Group	p-Value	W-statistic	Analyte
bacterial	0.999997	0.995083	SPH d18:1
viral	0.469664	0.97156	SPH d18:1
bacterial	0.174682	0.924318	SPH d18:0
viral	0.209809	0.959658	SPH d18:0
bacterial	0.857424	0.972304	S1P d16:1
viral	0.469464	0.971553	S1P d16:1
bacterial	0.722646	0.9648	S1P d18:1
viral	0.894638	0.984928	S1P d18:1
bacterial	0.862876	0.972643	S1P d18:0
viral	0.0296969	0.932441	S1P d18:0
bacterial	0.412208	0.947094	S1P d18:2
viral	0.631954	0.976659	S1P d18:2
bacterial	0.277933	0.936399	Cer d18:0/24:1
viral	0.682237	0.978138	Cer d18:0/24:1
bacterial	0.10671	0.91166	Cer d18:1/14:0
viral	0.031647	0.933344	Cer d18:1/14:0
bacterial	0.301769	0.938583	Cer d18:1/16:0
viral	0.715405	0.979112	Cer d18:1/16:0
bacterial	0.0555629	0.894767	Cer d18:1/18:0
viral	0.0569831	0.9416	Cer d18:1/18:0
bacterial	0.631444	0.959998	Cer d18:1/20:0
viral	0.311359	0.965301	Cer d18:1/20:0
bacterial	0.517122	0.953673	Cer d18:1/22:0
viral	0.246	0.961908	Cer d18:1/22:0
bacterial	0.6192	0.959345	Cer d18:1/24:0
viral	0.180772	0.957574	Cer d18:1/24:0
bacterial	0.511904	0.953368	Cer d18:1/24:1
viral	0.340364	0.966612	Cer d18:1/24:1
bacterial	0.698981	0.963557	GlcCer d18:1/16:0
viral	0.992827	0.991497	GlcCer d18:1/16:0
bacterial	0.817222	0.96993	GlcCer d18:1/18:0
viral	0.503232	0.972682	GlcCer d18:1/18:0
bacterial	0.968425	0.981357	GlcCer d18:1/24:1
viral	0.736066	0.979722	GlcCer d18:1/24:1
bacterial	0.788302	0.968316	LacCer d18:1/16:0
viral	0.954337	0.987769	LacCer d18:1/16:0
bacterial	0.883937	0.974001	LacCer d18:1/18:0
viral	0.801155	0.981699	LacCer d18:1/18:0
bacterial	0.447152	0.949403	LacCer d18:1/18:1
viral	0.927158	0.986325	LacCer d18:1/18:1
bacterial	0.921344	0.976708	LacCer d18:1/24:0
viral	0.875645	0.984204	LacCer d18:1/24:0
bacterial	0.286358	0.93719	LacCer d18:1/24:1
viral	0.81966	0.982288	LacCer d18:1/24:1
bacterial	0.659445	0.959871	5-HETE
viral	0.0306529	0.931333	5-HETE
bacterial	0.179141	0.921624	12-HETE
viral	0.189383	0.957289	12-HETE
bacterial	0.947039	0.978133	15-HETE
viral	0.0738595	0.943946	15-HETE
bacterial	0.203163	0.925031	20-HETE
viral	0.0288225	0.930436	20-HETE
bacterial	0.0938238	0.90419	12,13-EpOME
viral	0.0140054	0.919732	12,13-EpOME
bacterial	0.354444	0.94044	9,10-DiHOME
viral	0.316361	0.964775	9,10-DiHOME
bacterial	0.187326	0.922832	12,13-DiHOME
viral	0.279375	0.962926	12,13-DiHOME
bacterial	0.506832	0.95107	9-HODE
viral	0.729075	0.979083	9-HODE
bacterial	0.674188	0.960682	13-HODE
viral	0.975136	0.989056	13-HODE
bacterial	0.0567282	0.89531	Carnitine
viral	0.316778	0.965554	Carnitine
bacterial	0.965794	0.981019	C2
viral	0.973896	0.989163	C2
bacterial	0.0436467	0.888425	C3
viral	0.339627	0.96658	C3
bacterial	0.602607	0.958453	C3-DC (C4-OH)
viral	0.000222865	0.852964	C3-DC (C4-OH)
bacterial	0.828752	0.970593	Ala
viral	0.644036	0.977016	Ala
bacterial	0.303266	0.938715	Arg
viral	0.698613	0.978618	Arg
bacterial	0.872034	0.973222	Asn
viral	0.843169	0.983062	Asn
bacterial	0.203832	0.928301	Cys
viral	0.910171	0.985564	Cys
bacterial	0.729762	0.965176	Gln
viral	0.860347	0.983653	Gln
bacterial	0.907029	0.975615	Glu
viral	0.888436	0.984686	Glu
bacterial	0.513461	0.953459	Gly
viral	0.734178	0.979666	Gly
bacterial	0.398729	0.946163	His
viral	0.280982	0.963811	His
bacterial	0.254803	0.934112	Ile
viral	0.988068	0.990691	Ile
bacterial	0.325533	0.940614	Leu
viral	0.356149	0.967287	Leu
bacterial	0.534708	0.954688	Lys
viral	0.92369	0.986163	Lys
bacterial	0.931459	0.977541	Met
viral	0.779877	0.98104	Met
bacterial	0.715807	0.96444	Phe
viral	0.602146	0.97577	Phe
bacterial	0.459727	0.950202	Pro
viral	0.718389	0.9792	Pro
bacterial	0.756103	0.966574	Ser
viral	0.432701	0.970261	Ser
bacterial	0.120799	0.914844	Thr
viral	0.790502	0.981367	Thr
bacterial	0.752573	0.966386	Trp
viral	0.757006	0.980347	Trp
bacterial	0.129042	0.916538	Tyr
viral	0.70229	0.978726	Tyr
bacterial	0.111517	0.912792	Val
viral	0.37868	0.96821	Val
bacterial	0.999791	0.991934	1-Met-His
viral	0.0825762	0.946741	1-Met-His
bacterial	0.424034	0.947891	AABA
viral	0.720387	0.979259	AABA
bacterial	0.773779	0.967525	ADMA
viral	0.00039317	0.863394	ADMA
bacterial	0.728278	0.965097	Betaine
viral	0.37225	0.967951	Betaine
bacterial	0.738492	0.965637	Cit
viral	0.765492	0.980603	Cit
bacterial	0.147227	0.919922	Creatinine
viral	4.1264e-07	0.710326	Creatinine
bacterial	0.995484	0.987219	Cystine
viral	0.996414	0.99242	Cystine
bacterial	0.888749	0.974325	HArg
viral	0.419167	0.969766	HArg
bacterial	0.887074	0.974212	HCys
viral	0.000479816	0.866969	HCys
bacterial	0.262926	0.934936	Kynurenine
viral	0.00285734	0.897167	Kynurenine
bacterial	0.812364	0.969655	Orn
viral	0.97124	0.988943	Orn
bacterial	0.186632	0.926023	ProBetaine
viral	0.279517	0.963736	ProBetaine
bacterial	0.275811	0.936197	Sarcosine
viral	0.00986453	0.916371	Sarcosine
bacterial	0.213464	0.929497	SDMA
viral	0.97105	0.988928	SDMA
bacterial	0.163187	0.922566	t4-OH-Pro
viral	0.683684	0.978181	t4-OH-Pro
bacterial	0.474652	0.951131	Taurine
viral	0.182904	0.957738	Taurine
bacterial	0.371755	0.944224	GCA
viral	0.342076	0.966687	GCA
bacterial	0.343463	0.942062	GCDCA
viral	0.313938	0.965422	GCDCA
bacterial	0.39882	0.94617	GLCAS
viral	0.0361528	0.935227	GLCAS
bacterial	0.355509	0.943	TCA
viral	0.352879	0.967149	TCA
bacterial	0.374961	0.94446	TCDCA
viral	0.4668	0.971462	TCDCA
bacterial	0.191564	0.926696	beta-Ala
viral	0.503602	0.972694	beta-Ala
bacterial	0.10524	0.911303	GABA
viral	0.000267908	0.856385	GABA
bacterial	0.627056	0.959764	AconAcid
viral	0.656245	0.977375	AconAcid
bacterial	0.0257404	0.874307	Lac
viral	0.44051	0.970541	Lac
bacterial	0.339685	0.941762	Cer d16:1/18:0
viral	0.979645	0.989694	Cer d16:1/18:0
bacterial	0.557176	0.955958	Cer d16:1/22:0
viral	0.144946	0.954507	Cer d16:1/22:0
bacterial	0.28787	0.937329	Cer d16:1/23:0
viral	0.936328	0.986773	Cer d16:1/23:0
bacterial	0.89087	0.97447	Cer d16:1/24:0
viral	0.807898	0.981912	Cer d16:1/24:0
bacterial	0.289386	0.937469	Cer d18:1/23:0
viral	0.784567	0.981184	Cer d18:1/23:0
bacterial	0.58997	0.957767	Cer d18:1/25:0
viral	0.913101	0.98569	Cer d18:1/25:0
bacterial	0.501725	0.952767	Cer d18:1/26:0
viral	0.0130302	0.920511	Cer d18:1/26:0
bacterial	0.611742	0.958945	Cer d18:1/26:1
viral	0.810819	0.982004	Cer d18:1/26:1
bacterial	0.273343	0.93596	Cer d18:2/16:0
viral	0.0529268	0.940572	Cer d18:2/16:0
bacterial	0.0234594	0.871787	Cer d18:2/18:0
viral	0.216091	0.960073	Cer d18:2/18:0
bacterial	0.395619	0.945945	Cer d18:2/22:0
viral	0.292507	0.964392	Cer d18:2/22:0
bacterial	0.882991	0.973938	Cer d18:2/23:0
viral	0.590534	0.97542	Cer d18:2/23:0
bacterial	0.791757	0.968506	Cer d18:2/24:0
viral	0.29888	0.964705	Cer d18:2/24:0
bacterial	0.651207	0.961045	Cer d18:2/24:1
viral	0.239478	0.961526	Cer d18:2/24:1
bacterial	0.208109	0.928838	CE 14:0
viral	0.937951	0.986856	CE 14:0
bacterial	0.475129	0.95116	CE 15:0
viral	0.56226	0.974556	CE 15:0
bacterial	0.463001	0.950408	CE 16:0
viral	0.350911	0.967066	CE 16:0
bacterial	0.478766	0.951383	CE 16:1
viral	0.551456	0.974221	CE 16:1
bacterial	0.701968	0.963713	CE 17:0
viral	0.463412	0.971345	CE 17:0
bacterial	0.86914	0.973038	CE 17:1
viral	0.247906	0.962017	CE 17:1
bacterial	0.443898	0.949194	CE 18:0
viral	0.297716	0.964649	CE 18:0
bacterial	0.543878	0.95521	CE 18:1
viral	0.480681	0.971934	CE 18:1
bacterial	0.876732	0.973526	CE 18:2
viral	0.822986	0.982395	CE 18:2
bacterial	0.498446	0.952572	CE 18:3
viral	0.669953	0.977778	CE 18:3
bacterial	0.833751	0.970884	CE 20:3
viral	0.909391	0.985531	CE 20:3
bacterial	0.332823	0.941211	CE 20:4
viral	0.0655679	0.943549	CE 20:4
bacterial	0.568788	0.956604	CE 20:5
viral	0.265457	0.962994	CE 20:5
bacterial	0.906077	0.975545	CE 22:5
viral	0.207884	0.959529	CE 22:5
bacterial	0.439701	0.948922	CE 22:6
viral	0.40521	0.969243	CE 22:6
bacterial	0.992725	0.986099	DG 16:0/18:1
viral	0.850974	0.983328	DG 16:0/18:1
bacterial	0.779395	0.967829	DG 16:0/18:2
viral	0.942762	0.987108	DG 16:0/18:2
bacterial	0.194355	0.92707	DG 16:1/18:2
viral	0.345986	0.966856	DG 16:1/18:2
bacterial	0.195221	0.927184	DG 17:0/18:1
viral	0.220852	0.960381	DG 17:0/18:1
bacterial	0.624082	0.959606	DG 18:1/18:1
viral	0.628697	0.976562	DG 18:1/18:1
bacterial	0.882217	0.973887	DG 18:1/18:2
viral	0.625277	0.976461	DG 18:1/18:2
bacterial	0.28094	0.936684	DG 18:2/18:2
viral	0.619724	0.976296	DG 18:2/18:2
bacterial	0.905169	0.975479	DHA
viral	0.711207	0.978988	DHA
bacterial	0.0432015	0.888154	LPC 14:0
viral	0.000768108	0.875248	LPC 14:0
bacterial	0.982444	0.983545	LPC 16:0
viral	0.523428	0.973336	LPC 16:0
bacterial	0.139134	0.918471	LPC 16:1
viral	0.798624	0.98162	LPC 16:1
bacterial	0.257675	0.934406	LPC 17:0
viral	0.687256	0.978285	LPC 17:0
bacterial	0.443087	0.949142	LPC 18:0
viral	0.00469656	0.905029	LPC 18:0
bacterial	0.114824	0.913542	LPC 18:1
viral	0.427141	0.970059	LPC 18:1
bacterial	0.691212	0.963149	LPC 18:2
viral	0.824757	0.982453	LPC 18:2
bacterial	0.332699	0.941201	LPC 20:3
viral	0.458126	0.971162	LPC 20:3
bacterial	0.349917	0.942568	LPC 20:4
viral	0.607394	0.975927	LPC 20:4
bacterial	0.0167357	0.862507	LPC 26:1
viral	0.0278023	0.931502	LPC 26:1
bacterial	0.483643	0.951681	PC 28:1
viral	0.373985	0.968021	PC 28:1
bacterial	0.406155	0.946679	PC 30:0
viral	0.695749	0.978534	PC 30:0
bacterial	0.394812	0.945888	PC 32:0
viral	0.669741	0.977772	PC 32:0
bacterial	0.708069	0.964034	PC 32:1
viral	0.0140461	0.921617	PC 32:1
bacterial	0.644271	0.960679	PC 32:2
viral	0.305763	0.965037	PC 32:2
bacterial	0.179438	0.925009	PC 32:3
viral	0.604972	0.975855	PC 32:3
bacterial	0.772723	0.967467	PC 34:1
viral	0.300655	0.964791	PC 34:1
bacterial	0.656998	0.961351	PC 34:2
viral	0.808037	0.981916	PC 34:2
bacterial	0.99751	0.988423	PC 34:3
viral	0.830284	0.982633	PC 34:3
bacterial	0.530314	0.954436	PC 34:4
viral	0.645902	0.977071	PC 34:4
bacterial	0.998897	0.989801	PC 36:1
viral	0.470051	0.971573	PC 36:1
bacterial	0.290003	0.937525	PC 36:2
viral	0.433744	0.970298	PC 36:2
bacterial	0.50714	0.953087	PC 36:3
viral	0.420135	0.969801	PC 36:3
bacterial	0.744053	0.965932	PC 36:4
viral	0.443611	0.970652	PC 36:4
bacterial	0.759434	0.966752	PC 36:5
viral	0.0693221	0.944321	PC 36:5
bacterial	0.241208	0.932677	PC 36:6
viral	0.872788	0.984099	PC 36:6
bacterial	0.732936	0.965343	PC 38:0
viral	0.977243	0.989462	PC 38:0
bacterial	0.313161	0.939573	PC 38:3
viral	0.331777	0.966234	PC 38:3
bacterial	0.842837	0.97142	PC 38:4
viral	0.850769	0.983321	PC 38:4
bacterial	0.415246	0.9473	PC 38:5
viral	0.463677	0.971354	PC 38:5
bacterial	0.629484	0.959894	PC 38:6
viral	0.985719	0.990375	PC 38:6
bacterial	0.160687	0.922169	PC 40:2
viral	0.299627	0.964742	PC 40:2
bacterial	0.116605	0.913937	PC 40:3
viral	0.0729867	0.945034	PC 40:3
bacterial	0.0854367	0.905936	PC 40:4
viral	0.493502	0.972362	PC 40:4
bacterial	0.16833	0.923364	PC 40:5
viral	0.723454	0.979349	PC 40:5
bacterial	0.974463	0.982204	PC 40:6
viral	0.811431	0.982024	PC 40:6
bacterial	0.479706	0.951441	PC 42:0
viral	0.898726	0.985091	PC 42:0
bacterial	0.345538	0.942226	PC 42:1
viral	0.958219	0.988012	PC 42:1
bacterial	0.810157	0.96953	PC 42:2
viral	0.0076668	0.91257	PC 42:2
bacterial	0.811205	0.969589	PC 42:4
viral	0.718095	0.979191	PC 42:4
bacterial	0.939608	0.978258	PC 42:5
viral	0.820831	0.982325	PC 42:5
bacterial	0.0614624	0.897401	PC 42:6
viral	0.195355	0.958658	PC 42:6
bacterial	0.517019	0.953667	PC O-30:0
viral	0.0197646	0.926601	PC O-30:0
bacterial	0.231694	0.931627	PC O-30:2
viral	0.162972	0.956132	PC O-30:2
bacterial	0.496287	0.952443	PC O-32:1
viral	0.842938	0.983054	PC O-32:1
bacterial	0.650416	0.961004	PC O-32:2
viral	0.206116	0.959409	PC O-32:2
bacterial	0.0671862	0.899717	PC O-34:0
viral	0.434882	0.970339	PC O-34:0
bacterial	0.461176	0.950293	PC O-34:1
viral	0.14483	0.954496	PC O-34:1
bacterial	0.906181	0.975553	PC O-34:2
viral	0.88676	0.984621	PC O-34:2
bacterial	0.559935	0.956112	PC O-34:3
viral	0.932131	0.986564	PC O-34:3
bacterial	0.961377	0.980484	PC O-36:0
viral	0.319898	0.965698	PC O-36:0
bacterial	0.905478	0.975501	PC O-36:1
viral	0.528503	0.973498	PC O-36:1
bacterial	0.924807	0.976987	PC O-36:2
viral	0.473159	0.971679	PC O-36:2
bacterial	0.829513	0.970637	PC O-36:3
viral	0.850311	0.983305	PC O-36:3
bacterial	0.787089	0.968249	PC O-36:4
viral	0.9627	0.98831	PC O-36:4
bacterial	0.485717	0.951807	PC O-36:5
viral	0.817675	0.982224	PC O-36:5
bacterial	0.893473	0.974649	PC O-38:0
viral	0.981056	0.989839	PC O-38:0
bacterial	0.271948	0.935825	PC O-38:2
viral	0.677778	0.978007	PC O-38:2
bacterial	0.533412	0.954614	PC O-38:3
viral	0.59887	0.975672	PC O-38:3
bacterial	0.8534	0.972057	PC O-38:4
viral	0.924769	0.986213	PC O-38:4
bacterial	0.764678	0.967034	PC O-38:5
viral	0.486095	0.972115	PC O-38:5
bacterial	0.8872	0.97422	PC O-38:6
viral	0.957091	0.98794	PC O-38:6
bacterial	0.645654	0.960752	PC O-40:1
viral	0.836562	0.982841	PC O-40:1
bacterial	0.966875	0.981156	PC O-40:2
viral	0.287976	0.964166	PC O-40:2
bacterial	0.88795	0.974271	PC O-40:3
viral	0.69635	0.978552	PC O-40:3
bacterial	0.804103	0.969191	PC O-40:4
viral	0.912832	0.985678	PC O-40:4
bacterial	0.945857	0.978844	PC O-40:5
viral	0.74003	0.97984	PC O-40:5
bacterial	0.629457	0.959892	PC O-40:6
viral	0.683619	0.978179	PC O-40:6
bacterial	0.665255	0.961786	PC O-42:1
viral	0.876808	0.984247	PC O-42:1
bacterial	0.990351	0.985357	PC O-42:2
viral	0.030012	0.932591	PC O-42:2
bacterial	0.51909	0.953787	PC O-42:3
viral	0.153042	0.95526	PC O-42:3
bacterial	0.902037	0.975252	PC O-42:4
viral	0.0205952	0.927196	PC O-42:4
bacterial	0.743376	0.965896	PC O-42:5
viral	0.258436	0.962611	PC O-42:5
bacterial	0.170731	0.923729	PC O-44:4
viral	0.0590748	0.942102	PC O-44:4
bacterial	0.97912	0.982947	PC O-44:5
viral	0.210541	0.959707	PC O-44:5
bacterial	0.593484	0.957959	PC O-44:6
viral	0.494321	0.972389	PC O-44:6
bacterial	0.0437817	0.888507	Hex2Cer d18:1/14:0
viral	0.507414	0.972819	Hex2Cer d18:1/14:0
bacterial	0.812426	0.969658	Hex2Cer d18:1/16:0
viral	0.755267	0.980295	Hex2Cer d18:1/16:0
bacterial	0.0164719	0.862066	Hex2Cer d18:1/18:0
viral	0.301312	0.964823	Hex2Cer d18:1/18:0
bacterial	0.378574	0.944725	Hex2Cer d18:1/20:0
viral	0.466193	0.971441	Hex2Cer d18:1/20:0
bacterial	0.635957	0.960238	Hex2Cer d18:1/22:0
viral	0.585478	0.975267	Hex2Cer d18:1/22:0
bacterial	0.300824	0.9385	Hex2Cer d18:1/24:0
viral	0.0506746	0.939966	Hex2Cer d18:1/24:0
bacterial	0.58331	0.957404	Hex2Cer d18:1/24:1
viral	0.650345	0.977202	Hex2Cer d18:1/24:1
bacterial	0.0765547	0.9031	Hex3Cer d18:1/16:0
viral	0.398849	0.969	Hex3Cer d18:1/16:0
bacterial	0.334016	0.941307	Hex3Cer d18:1/24:1
viral	0.592726	0.975486	Hex3Cer d18:1/24:1
bacterial	0.630418	0.959943	Hex3Cer d18:1_22:0
viral	0.937996	0.986858	Hex3Cer d18:1_22:0
bacterial	0.135406	0.917774	HexCer d16:1/22:0
viral	0.213792	0.959923	HexCer d16:1/22:0
bacterial	0.664889	0.961766	HexCer d16:1/24:0
viral	0.0884221	0.947685	HexCer d16:1/24:0
bacterial	0.422522	0.94779	HexCer d18:1/16:0
viral	0.849728	0.983285	HexCer d18:1/16:0
bacterial	0.354912	0.942954	HexCer d18:1/18:0
viral	0.760717	0.980459	HexCer d18:1/18:0
bacterial	0.402709	0.946441	HexCer d18:1/18:1
viral	0.517079	0.973132	HexCer d18:1/18:1
bacterial	0.557969	0.956002	HexCer d18:1/20:0
viral	0.766098	0.980621	HexCer d18:1/20:0
bacterial	0.527473	0.954272	HexCer d18:1/22:0
viral	0.371358	0.967915	HexCer d18:1/22:0
bacterial	0.752208	0.966366	HexCer d18:1/23:0
viral	0.0958751	0.948802	HexCer d18:1/23:0
bacterial	0.457419	0.950057	HexCer d18:1/24:0
viral	0.44794	0.970805	HexCer d18:1/24:0
bacterial	0.936307	0.977962	HexCer d18:1/24:1
viral	0.82227	0.982372	HexCer d18:1/24:1
bacterial	0.617241	0.95924	HexCer d18:1/26:0
viral	0.725015	0.979395	HexCer d18:1/26:0
bacterial	0.655323	0.961263	HexCer d18:1/26:1
viral	0.0167588	0.924204	HexCer d18:1/26:1
bacterial	0.531433	0.9545	HexCer d18:2/20:0
viral	0.698915	0.978627	HexCer d18:2/20:0
bacterial	0.114082	0.913376	HexCer d18:2/22:0
viral	0.384236	0.968431	HexCer d18:2/22:0
bacterial	0.652628	0.96112	HexCer d18:2/24:0
viral	0.377064	0.968145	HexCer d18:2/24:0
bacterial	0.0930812	0.908145	Cortisol
viral	0.151328	0.955104	Cortisol
bacterial	0.332755	0.941205	3-IAA
viral	0.702762	0.97874	3-IAA
bacterial	0.0721305	0.901559	Hypoxanthine
viral	0.0168969	0.924324	Hypoxanthine
bacterial	0.471065	0.95091	SM (d18:1/14:1;O)
viral	0.971293	0.988947	SM (d18:1/14:1;O)
bacterial	0.962658	0.980635	SM (d18:1/16:1;O)
viral	0.994696	0.99192	SM (d18:1/16:1;O)
bacterial	0.724616	0.964904	SM (d18:1/22:1;O)
viral	0.494178	0.972384	SM (d18:1/22:1;O)
bacterial	0.668498	0.961956	SM (d18:1/22:2;O)
viral	0.242681	0.961714	SM (d18:1/22:2;O)
bacterial	0.506746	0.953064	SM (d18:1/24:1;O)
viral	0.513676	0.973022	SM (d18:1/24:1;O)
bacterial	0.056391	0.895154	SM (d18:1/16:0)
viral	0.603754	0.975818	SM (d18:1/16:0)
bacterial	0.563739	0.956324	SM (d18:1/16:1)
viral	0.403763	0.969188	SM (d18:1/16:1)
bacterial	0.285798	0.937138	SM (d18:1/18:0)
viral	0.455077	0.971056	SM (d18:1/18:0)
bacterial	0.93278	0.977654	SM (d18:1/18:1)
viral	0.926349	0.986286	SM (d18:1/18:1)
bacterial	0.367913	0.943939	SM (d18:1/20:2)
viral	0.253115	0.962314	SM (d18:1/20:2)
bacterial	0.347233	0.942359	SM (d18:1/24:0)
viral	0.952446	0.987655	SM (d18:1/24:0)
bacterial	0.528932	0.954356	SM (d18:1/24:1)
viral	0.818665	0.982255	SM (d18:1/24:1)
bacterial	0.59614	0.958103	SM (d18:1/26:0)
viral	0.873791	0.984136	SM (d18:1/26:0)
bacterial	0.672319	0.962157	SM (d18:1/26:1)
viral	0.240846	0.961607	SM (d18:1/26:1)
bacterial	0.857949	0.972337	H1
viral	0.00332385	0.899583	H1
bacterial	0.832207	0.970794	TG 14:0/32:2
viral	0.633734	0.976711	TG 14:0/32:2
bacterial	0.597552	0.958179	TG 14:0/34:0
viral	0.551527	0.974223	TG 14:0/34:0
bacterial	0.597482	0.958176	TG 14:0/34:1
viral	0.418296	0.969733	TG 14:0/34:1
bacterial	0.924105	0.97693	TG 14:0/34:2
viral	0.774145	0.980865	TG 14:0/34:2
bacterial	0.653904	0.961188	TG 14:0/34:3
viral	0.707448	0.978878	TG 14:0/34:3
bacterial	0.117483	0.91413	TG 14:0/35:1
viral	0.195419	0.958662	TG 14:0/35:1
bacterial	0.60122	0.958378	TG 14:0/35:2
viral	0.66642	0.977674	TG 14:0/35:2
bacterial	0.502942	0.952839	TG 14:0/36:1
viral	0.95476	0.987795	TG 14:0/36:1
bacterial	0.756716	0.966607	TG 14:0/36:2
viral	0.741815	0.979893	TG 14:0/36:2
bacterial	0.475377	0.951176	TG 14:0/36:3
viral	0.185365	0.957924	TG 14:0/36:3
bacterial	0.720628	0.964694	TG 14:0/36:4
viral	0.891659	0.984811	TG 14:0/36:4
bacterial	0.449941	0.949582	TG 14:0/38:4
viral	0.845373	0.983137	TG 14:0/38:4
bacterial	0.283725	0.936945	TG 14:0/38:5
viral	0.41762	0.969708	TG 14:0/38:5
bacterial	0.179174	0.924972	TG 16:0/28:2
viral	0.108399	0.950495	TG 16:0/28:2
bacterial	0.376226	0.944553	TG 16:0/30:2
viral	0.546538	0.974068	TG 16:0/30:2
bacterial	0.51098	0.953313	TG 16:0/32:0
viral	0.378409	0.968199	TG 16:0/32:0
bacterial	0.926604	0.977134	TG 16:0/32:1
viral	0.177378	0.95731	TG 16:0/32:1
bacterial	0.964474	0.980855	TG 16:0/32:2
viral	0.78393	0.981165	TG 16:0/32:2
bacterial	0.564173	0.956348	TG 16:0/32:3
viral	0.549247	0.974152	TG 16:0/32:3
bacterial	0.245678	0.933157	TG 16:0/33:1
viral	0.749303	0.980116	TG 16:0/33:1
bacterial	0.311089	0.939396	TG 16:0/33:2
viral	0.710569	0.97897	TG 16:0/33:2
bacterial	0.555517	0.955865	TG 16:0/34:0
viral	0.321852	0.965787	TG 16:0/34:0
bacterial	0.580407	0.957245	TG 16:0/34:1
viral	0.165881	0.956378	TG 16:0/34:1
bacterial	0.800581	0.968994	TG 16:0/34:2
viral	0.316813	0.965556	TG 16:0/34:2
bacterial	0.99863	0.98946	TG 16:0/34:3
viral	0.870852	0.984029	TG 16:0/34:3
bacterial	0.677959	0.962453	TG 16:0/34:4
viral	0.420564	0.969817	TG 16:0/34:4
bacterial	0.0222383	0.870329	TG 16:0/35:1
viral	0.2236	0.960555	TG 16:0/35:1
bacterial	0.189255	0.926383	TG 16:0/35:2
viral	0.453553	0.971002	TG 16:0/35:2
bacterial	0.564507	0.956367	TG 16:0/35:3
viral	0.793715	0.981467	TG 16:0/35:3
bacterial	0.354729	0.94294	TG 16:0/36:2
viral	0.527598	0.973469	TG 16:0/36:2
bacterial	0.353045	0.94281	TG 16:0/36:3
viral	0.868208	0.983933	TG 16:0/36:3
bacterial	0.0815877	0.904746	TG 16:0/36:4
viral	0.499538	0.972561	TG 16:0/36:4
bacterial	0.44545	0.949294	TG 16:0/36:5
viral	0.80039	0.981675	TG 16:0/36:5
bacterial	0.311361	0.939419	TG 16:0/36:6
viral	0.248038	0.962025	TG 16:0/36:6
bacterial	0.252709	0.933896	TG 16:0/37:3
viral	0.401688	0.969109	TG 16:0/37:3
bacterial	0.684195	0.962781	TG 16:0/38:1
viral	0.363422	0.96759	TG 16:0/38:1
bacterial	0.339886	0.941779	TG 16:0/38:2
viral	0.97688	0.989428	TG 16:0/38:2
bacterial	0.486924	0.95188	TG 16:0/38:3
viral	0.503884	0.972704	TG 16:0/38:3
bacterial	0.378967	0.944753	TG 16:0/38:4
viral	0.602213	0.975772	TG 16:0/38:4
bacterial	0.716096	0.964456	TG 16:0/38:5
viral	0.944532	0.987204	TG 16:0/38:5
bacterial	0.552185	0.955678	TG 16:0/38:6
viral	0.230298	0.960972	TG 16:0/38:6
bacterial	0.365879	0.943786	TG 16:0/38:7
viral	0.674232	0.977903	TG 16:0/38:7
bacterial	0.362892	0.943562	TG 16:0/40:6
viral	0.779131	0.981017	TG 16:0/40:6
bacterial	0.306512	0.938999	TG 16:0/40:7
viral	0.581719	0.975153	TG 16:0/40:7
bacterial	0.677096	0.962408	TG 16:0/40:8
viral	0.099014	0.949246	TG 16:0/40:8
bacterial	0.400792	0.946307	TG 16:1/30:1
viral	0.162609	0.956101	TG 16:1/30:1
bacterial	0.703564	0.963797	TG 16:1/32:0
viral	0.125128	0.952476	TG 16:1/32:0
bacterial	0.426432	0.948051	TG 16:1/32:1
viral	0.190745	0.958324	TG 16:1/32:1
bacterial	0.529039	0.954363	TG 16:1/32:2
viral	0.64448	0.977029	TG 16:1/32:2
bacterial	0.46749	0.950688	TG 16:1/33:1
viral	0.197741	0.958827	TG 16:1/33:1
bacterial	0.437672	0.94879	TG 16:1/34:0
viral	0.686113	0.978252	TG 16:1/34:0
bacterial	0.836785	0.971062	TG 16:1/34:1
viral	0.692717	0.978445	TG 16:1/34:1
bacterial	0.802044	0.969076	TG 16:1/34:2
viral	0.530436	0.97356	TG 16:1/34:2
bacterial	0.902532	0.975288	TG 16:1/34:3
viral	0.195339	0.958656	TG 16:1/34:3
bacterial	0.395412	0.94593	TG 16:1/36:1
viral	0.539079	0.973833	TG 16:1/36:1
bacterial	0.919071	0.976529	TG 16:1/36:2
viral	0.914071	0.985732	TG 16:1/36:2
bacterial	0.501627	0.952761	TG 16:1/36:3
viral	0.585502	0.975268	TG 16:1/36:3
bacterial	0.614571	0.959097	TG 16:1/36:4
viral	0.165594	0.956354	TG 16:1/36:4
bacterial	0.689049	0.963035	TG 16:1/36:5
viral	0.325879	0.96597	TG 16:1/36:5
bacterial	0.434385	0.948576	TG 16:1/38:3
viral	0.657093	0.9774	TG 16:1/38:3
bacterial	0.590763	0.957811	TG 16:1/38:4
viral	0.972054	0.989009	TG 16:1/38:4
bacterial	0.253203	0.933947	TG 16:1/38:5
viral	0.297354	0.964631	TG 16:1/38:5
bacterial	0.774269	0.967551	TG 17:0/32:1
viral	0.336034	0.966423	TG 17:0/32:1
bacterial	0.175437	0.924429	TG 17:0/34:1
viral	0.497423	0.972491	TG 17:0/34:1
bacterial	0.240469	0.932597	TG 17:0/34:2
viral	0.941277	0.987029	TG 17:0/34:2
bacterial	0.318133	0.939996	TG 17:0/34:3
viral	0.891667	0.984811	TG 17:0/34:3
bacterial	0.331922	0.941137	TG 17:0/36:3
viral	0.228309	0.960849	TG 17:0/36:3
bacterial	0.551195	0.955623	TG 17:0/36:4
viral	0.849647	0.983282	TG 17:0/36:4
bacterial	0.498289	0.952563	TG 17:1/32:1
viral	0.772116	0.980804	TG 17:1/32:1
bacterial	0.596574	0.958126	TG 17:1/34:1
viral	0.793097	0.981448	TG 17:1/34:1
bacterial	0.36106	0.943423	TG 17:1/34:2
viral	0.790998	0.981383	TG 17:1/34:2
bacterial	0.298201	0.938266	TG 17:1/34:3
viral	0.775797	0.980916	TG 17:1/34:3
bacterial	0.32356	0.94045	TG 17:1/36:3
viral	0.820763	0.982323	TG 17:1/36:3
bacterial	0.290672	0.937586	TG 17:1/36:4
viral	0.926463	0.986292	TG 17:1/36:4
bacterial	0.36794	0.943941	TG 17:1/36:5
viral	0.0781023	0.945971	TG 17:1/36:5
bacterial	0.480397	0.951483	TG 17:1/38:6
viral	0.155415	0.955473	TG 17:1/38:6
bacterial	0.282709	0.93685	TG 17:2/34:2
viral	0.0606909	0.942477	TG 17:2/34:2
bacterial	0.00909053	0.84527	TG 17:2/34:3
viral	0.183127	0.957755	TG 17:2/34:3
bacterial	0.437219	0.948761	TG 17:2/36:2
viral	0.263416	0.962884	TG 17:2/36:2
bacterial	0.321597	0.940286	TG 17:2/36:3
viral	0.679436	0.978056	TG 17:2/36:3
bacterial	0.885645	0.974115	TG 17:2/36:4
viral	0.647625	0.977122	TG 17:2/36:4
bacterial	0.643895	0.960659	TG 17:2/38:5
viral	0.649367	0.977173	TG 17:2/38:5
bacterial	0.558454	0.956029	TG 17:2/38:6
viral	0.103203	0.949818	TG 17:2/38:6
bacterial	0.213862	0.929545	TG 18:0/30:0
viral	0.928129	0.986371	TG 18:0/30:0
bacterial	0.789164	0.968363	TG 18:0/30:1
viral	0.796922	0.981567	TG 18:0/30:1
bacterial	0.95881	0.98019	TG 18:0/32:0
viral	0.691158	0.9784	TG 18:0/32:0
bacterial	0.872088	0.973226	TG 18:0/32:1
viral	0.708952	0.978922	TG 18:0/32:1
bacterial	0.81137	0.969599	TG 18:0/32:2
viral	0.277231	0.963618	TG 18:0/32:2
bacterial	0.591615	0.957857	TG 18:0/34:2
viral	0.569248	0.974771	TG 18:0/34:2
bacterial	0.991537	0.985709	TG 18:0/34:3
viral	0.934799	0.986696	TG 18:0/34:3
bacterial	0.103867	0.910966	TG 18:0/36:1
viral	0.446828	0.970766	TG 18:0/36:1
bacterial	0.487435	0.951911	TG 18:0/36:2
viral	0.145989	0.954607	TG 18:0/36:2
bacterial	0.28854	0.937391	TG 18:0/36:3
viral	0.176066	0.957207	TG 18:0/36:3
bacterial	0.322424	0.940355	TG 18:0/36:4
viral	0.15909	0.955798	TG 18:0/36:4
bacterial	0.818262	0.96999	TG 18:0/36:5
viral	0.39483	0.968845	TG 18:0/36:5
bacterial	0.679019	0.962509	TG 18:0/38:6
viral	0.64697	0.977102	TG 18:0/38:6
bacterial	0.683102	0.962723	TG 18:0/38:7
viral	0.309884	0.965232	TG 18:0/38:7
bacterial	0.51241	0.953397	TG 18:1/26:0
viral	0.634023	0.97672	TG 18:1/26:0
bacterial	0.651791	0.961076	TG 18:1/28:1
viral	0.953042	0.987691	TG 18:1/28:1
bacterial	0.387415	0.945363	TG 18:1/30:0
viral	0.318744	0.965645	TG 18:1/30:0
bacterial	0.758533	0.966704	TG 18:1/30:1
viral	0.501372	0.972621	TG 18:1/30:1
bacterial	0.589104	0.95772	TG 18:1/30:2
viral	0.205802	0.959388	TG 18:1/30:2
bacterial	0.214784	0.929657	TG 18:1/31:0
viral	0.783945	0.981165	TG 18:1/31:0
bacterial	0.432389	0.948445	TG 18:1/32:0
viral	0.109862	0.95068	TG 18:1/32:0
bacterial	0.620148	0.959396	TG 18:1/32:1
viral	0.735331	0.979701	TG 18:1/32:1
bacterial	0.996811	0.987946	TG 18:1/32:2
viral	0.560434	0.9745	TG 18:1/32:2
bacterial	0.441684	0.949051	TG 18:1/32:3
viral	0.757068	0.980349	TG 18:1/32:3
bacterial	0.284374	0.937006	TG 18:1/33:0
viral	0.630753	0.976623	TG 18:1/33:0
bacterial	0.880589	0.973779	TG 18:1/33:1
viral	0.665778	0.977655	TG 18:1/33:1
bacterial	0.762016	0.966891	TG 18:1/33:2
viral	0.360822	0.967482	TG 18:1/33:2
bacterial	0.783092	0.968031	TG 18:1/33:3
viral	0.611892	0.976062	TG 18:1/33:3
bacterial	0.366592	0.94384	TG 18:1/34:1
viral	0.306582	0.965076	TG 18:1/34:1
bacterial	0.365494	0.943758	TG 18:1/34:2
viral	0.641219	0.976933	TG 18:1/34:2
bacterial	0.397077	0.946048	TG 18:1/34:3
viral	0.878333	0.984303	TG 18:1/34:3
bacterial	0.581715	0.957316	TG 18:1/34:4
viral	0.739997	0.979839	TG 18:1/34:4
bacterial	0.771189	0.967385	TG 18:1/35:2
viral	0.358061	0.967367	TG 18:1/35:2
bacterial	0.242798	0.932849	TG 18:1/35:3
viral	0.846673	0.983181	TG 18:1/35:3
bacterial	0.281836	0.936768	TG 18:1/36:0
viral	0.13011	0.953015	TG 18:1/36:0
bacterial	0.439365	0.9489	TG 18:1/36:1
viral	0.103829	0.949901	TG 18:1/36:1
bacterial	0.832916	0.970835	TG 18:1/36:2
viral	0.0806656	0.946417	TG 18:1/36:2
bacterial	0.589166	0.957724	TG 18:1/36:3
viral	0.289328	0.964234	TG 18:1/36:3
bacterial	0.12286	0.915279	TG 18:1/36:4
viral	0.988481	0.990751	TG 18:1/36:4
bacterial	0.265239	0.935167	TG 18:1/36:5
viral	0.675754	0.977948	TG 18:1/36:5
bacterial	0.0329521	0.880955	TG 18:1/36:6
viral	0.337119	0.96647	TG 18:1/36:6
bacterial	0.200123	0.927825	TG 18:1/38:5
viral	0.632895	0.976686	TG 18:1/38:5
bacterial	0.200597	0.927887	TG 18:1/38:6
viral	0.371038	0.967902	TG 18:1/38:6
bacterial	0.171856	0.923898	TG 18:1/38:7
viral	0.156724	0.95559	TG 18:1/38:7
bacterial	0.0972612	0.909276	TG 18:2/28:0
viral	0.806688	0.981873	TG 18:2/28:0
bacterial	0.188875	0.926331	TG 18:2/30:0
viral	0.484978	0.972078	TG 18:2/30:0
bacterial	0.266647	0.935306	TG 18:2/30:1
viral	0.372653	0.967967	TG 18:2/30:1
bacterial	0.669574	0.962013	TG 18:2/32:0
viral	0.337463	0.966486	TG 18:2/32:0
bacterial	0.965459	0.980977	TG 18:2/32:1
viral	0.638786	0.976861	TG 18:2/32:1
bacterial	0.345522	0.942225	TG 18:2/32:2
viral	0.775105	0.980894	TG 18:2/32:2
bacterial	0.276572	0.93627	TG 18:2/33:0
viral	0.536038	0.973737	TG 18:2/33:0
bacterial	0.692378	0.96321	TG 18:2/33:1
viral	0.610925	0.976033	TG 18:2/33:1
bacterial	0.568306	0.956578	TG 18:2/33:2
viral	0.923932	0.986174	TG 18:2/33:2
bacterial	0.235998	0.932107	TG 18:2/34:0
viral	0.71688	0.979155	TG 18:2/34:0
bacterial	0.294772	0.937959	TG 18:2/34:1
viral	0.708314	0.978903	TG 18:2/34:1
bacterial	0.0991976	0.909783	TG 18:2/34:2
viral	0.84509	0.983127	TG 18:2/34:2
bacterial	0.334951	0.941383	TG 18:2/34:3
viral	0.541202	0.9739	TG 18:2/34:3
bacterial	0.486036	0.951826	TG 18:2/34:4
viral	0.59754	0.975631	TG 18:2/34:4
bacterial	0.387378	0.94536	TG 18:2/35:1
viral	0.354746	0.967228	TG 18:2/35:1
bacterial	0.245262	0.933113	TG 18:2/35:2
viral	0.865693	0.983843	TG 18:2/35:2
bacterial	0.393096	0.945767	TG 18:2/35:3
viral	0.134675	0.953491	TG 18:2/35:3
bacterial	0.249884	0.933601	TG 18:2/36:0
viral	0.27853	0.963685	TG 18:2/36:0
bacterial	0.667949	0.961927	TG 18:2/36:1
viral	0.100971	0.949516	TG 18:2/36:1
bacterial	0.530855	0.954467	TG 18:2/36:2
viral	0.382188	0.96835	TG 18:2/36:2
bacterial	0.0746931	0.902463	TG 18:2/36:3
viral	0.650049	0.977193	TG 18:2/36:3
bacterial	0.741093	0.965775	TG 18:2/36:4
viral	0.405609	0.969258	TG 18:2/36:4
bacterial	0.326361	0.940682	TG 18:2/36:5
viral	0.598979	0.975675	TG 18:2/36:5
bacterial	0.323074	0.94041	TG 18:2/38:4
viral	0.426291	0.970028	TG 18:2/38:4
bacterial	0.408886	0.946867	TG 18:2/38:5
viral	0.289222	0.964229	TG 18:2/38:5
bacterial	0.657902	0.961398	TG 18:2/38:6
viral	0.234775	0.961245	TG 18:2/38:6
bacterial	0.461477	0.950312	TG 18:3/30:0
viral	0.567115	0.974706	TG 18:3/30:0
bacterial	0.759676	0.966765	TG 18:3/32:0
viral	0.889722	0.984735	TG 18:3/32:0
bacterial	0.736339	0.965523	TG 18:3/32:1
viral	0.899504	0.985122	TG 18:3/32:1
bacterial	0.258857	0.934526	TG 18:3/34:0
viral	0.221969	0.960452	TG 18:3/34:0
bacterial	0.21256	0.929387	TG 18:3/34:1
viral	0.526041	0.97342	TG 18:3/34:1
bacterial	0.378496	0.944719	TG 18:3/34:2
viral	0.755334	0.980297	TG 18:3/34:2
bacterial	0.378653	0.94473	TG 18:3/34:3
viral	0.535215	0.973711	TG 18:3/34:3
bacterial	0.186335	0.925982	TG 18:3/35:2
viral	0.737887	0.979776	TG 18:3/35:2
bacterial	0.0967658	0.909144	TG 18:3/36:1
viral	0.130047	0.953008	TG 18:3/36:1
bacterial	0.0597696	0.896673	TG 18:3/36:2
viral	0.686787	0.978272	TG 18:3/36:2
bacterial	0.223497	0.93069	TG 18:3/36:3
viral	0.876321	0.984229	TG 18:3/36:3
bacterial	0.563156	0.956292	TG 18:3/36:4
viral	0.784206	0.981173	TG 18:3/36:4
bacterial	0.177478	0.924726	TG 18:3/38:5
viral	0.694705	0.978504	TG 18:3/38:5
bacterial	0.690473	0.96311	TG 18:3/38:6
viral	0.368407	0.967795	TG 18:3/38:6
bacterial	0.723225	0.964831	TG 20:0/32:3
viral	0.605427	0.975868	TG 20:0/32:3
bacterial	0.467576	0.950693	TG 20:0/32:4
viral	0.474389	0.971721	TG 20:0/32:4
bacterial	0.551581	0.955644	TG 20:0/34:1
viral	0.40427	0.969207	TG 20:0/34:1
bacterial	0.938875	0.978192	TG 20:1/30:1
viral	0.0193749	0.926312	TG 20:1/30:1
bacterial	0.439088	0.948882	TG 20:1/32:1
viral	0.89857	0.985084	TG 20:1/32:1
bacterial	0.560745	0.956157	TG 20:1/32:2
viral	0.334221	0.966343	TG 20:1/32:2
bacterial	0.88267	0.973917	TG 20:1/32:3
viral	0.650342	0.977202	TG 20:1/32:3
bacterial	0.781061	0.96792	TG 20:1/34:0
viral	0.735674	0.979711	TG 20:1/34:0
bacterial	0.66211	0.96162	TG 20:1/34:1
viral	0.868955	0.98396	TG 20:1/34:1
bacterial	0.556803	0.955937	TG 20:1/34:2
viral	0.260675	0.962734	TG 20:1/34:2
bacterial	0.267947	0.935434	TG 20:1/34:3
viral	0.32355	0.965864	TG 20:1/34:3
bacterial	0.111473	0.912782	TG 20:2/32:0
viral	0.58458	0.97524	TG 20:2/32:0
bacterial	0.143051	0.919183	TG 20:2/32:1
viral	0.253463	0.962333	TG 20:2/32:1
bacterial	0.243843	0.932961	TG 20:2/34:1
viral	0.429953	0.970161	TG 20:2/34:1
bacterial	0.123679	0.915449	TG 20:2/34:2
viral	0.728109	0.979487	TG 20:2/34:2
bacterial	0.818828	0.970022	TG 20:2/34:3
viral	0.517703	0.973152	TG 20:2/34:3
bacterial	0.340165	0.941801	TG 20:2/36:5
viral	0.886876	0.984626	TG 20:2/36:5
bacterial	0.416511	0.947386	TG 20:3/32:0
viral	0.476344	0.971787	TG 20:3/32:0
bacterial	0.878249	0.973625	TG 20:3/32:1
viral	0.162417	0.956085	TG 20:3/32:1
bacterial	0.930884	0.977492	TG 20:3/32:2
viral	0.843637	0.983078	TG 20:3/32:2
bacterial	0.355698	0.943015	TG 20:3/34:0
viral	0.735476	0.979705	TG 20:3/34:0
bacterial	0.145945	0.919698	TG 20:3/34:1
viral	0.546756	0.974074	TG 20:3/34:1
bacterial	0.116348	0.913881	TG 20:3/34:2
viral	0.441943	0.970592	TG 20:3/34:2
bacterial	0.220978	0.930395	TG 20:3/34:3
viral	0.525736	0.97341	TG 20:3/34:3
bacterial	0.928029	0.977252	TG 20:3/36:3
viral	0.582141	0.975165	TG 20:3/36:3
bacterial	0.497458	0.952513	TG 20:3/36:4
viral	0.249269	0.962095	TG 20:3/36:4
bacterial	0.810458	0.969547	TG 20:3/36:5
viral	0.955104	0.987816	TG 20:3/36:5
bacterial	0.632822	0.960071	TG 20:4/30:0
viral	0.854555	0.983451	TG 20:4/30:0
bacterial	0.360036	0.943346	TG 20:4/32:0
viral	0.857497	0.983554	TG 20:4/32:0
bacterial	0.374812	0.944449	TG 20:4/32:1
viral	0.76992	0.980737	TG 20:4/32:1
bacterial	0.283179	0.936894	TG 20:4/32:2
viral	0.788476	0.981305	TG 20:4/32:2
bacterial	0.252818	0.933907	TG 20:4/33:2
viral	0.686247	0.978256	TG 20:4/33:2
bacterial	0.241881	0.93275	TG 20:4/34:0
viral	0.380651	0.968288	TG 20:4/34:0
bacterial	0.0411931	0.886895	TG 20:4/34:1
viral	0.452759	0.970975	TG 20:4/34:1
bacterial	0.0145705	0.858648	TG 20:4/34:2
viral	0.228957	0.960889	TG 20:4/34:2
bacterial	0.079119	0.903952	TG 20:4/34:3
viral	0.42657	0.970038	TG 20:4/34:3
bacterial	0.413515	0.947183	TG 20:4/35:3
viral	0.551333	0.974217	TG 20:4/35:3
bacterial	0.336702	0.941524	TG 20:4/36:2
viral	0.112534	0.951012	TG 20:4/36:2
bacterial	0.0495261	0.891753	TG 20:4/36:3
viral	0.0725598	0.944953	TG 20:4/36:3
bacterial	0.02316	0.871437	TG 20:4/36:4
viral	0.285861	0.96406	TG 20:4/36:4
bacterial	0.258275	0.934467	TG 20:4/36:5
viral	0.157729	0.955678	TG 20:4/36:5
bacterial	0.403384	0.946487	TG 20:5/34:0
viral	0.704186	0.978782	TG 20:5/34:0
bacterial	0.261025	0.934746	TG 20:5/34:1
viral	0.195555	0.958672	TG 20:5/34:1
bacterial	0.242125	0.932776	TG 20:5/34:2
viral	0.500925	0.972607	TG 20:5/34:2
bacterial	0.870439	0.97312	TG 20:5/36:2
viral	0.116626	0.951504	TG 20:5/36:2
bacterial	0.596481	0.958121	TG 20:5/36:3
viral	0.208223	0.959552	TG 20:5/36:3
bacterial	0.755525	0.966543	TG 22:4/32:0
viral	0.690954	0.978394	TG 22:4/32:0
bacterial	0.324718	0.940546	TG 22:4/32:2
viral	0.229917	0.960949	TG 22:4/32:2
bacterial	0.564087	0.956343	TG 22:4/34:2
viral	0.350103	0.967032	TG 22:4/34:2
bacterial	0.816838	0.969908	TG 22:5/32:0
viral	0.879959	0.984364	TG 22:5/32:0
bacterial	0.866286	0.972857	TG 22:5/32:1
viral	0.945783	0.987273	TG 22:5/32:1
bacterial	0.304006	0.93878	TG 22:5/34:1
viral	0.639242	0.976874	TG 22:5/34:1
bacterial	0.317633	0.939953	TG 22:5/34:2
viral	0.586833	0.975308	TG 22:5/34:2
bacterial	0.566139	0.956457	TG 22:5/34:3
viral	0.5436	0.973976	TG 22:5/34:3
bacterial	0.269355	0.935572	TG 22:6/32:0
viral	0.300675	0.964792	TG 22:6/32:0
bacterial	0.111565	0.912803	TG 22:6/32:1
viral	0.967108	0.988624	TG 22:6/32:1
bacterial	0.2628	0.934924	TG 22:6/34:1
viral	0.731453	0.979586	TG 22:6/34:1
bacterial	0.591767	0.957865	TG 22:6/34:2
viral	0.306565	0.965075	TG 22:6/34:2
bacterial	0.636388	0.960261	TG 22:6/34:3
viral	0.534418	0.973686	TG 22:6/34:3
bacterial	0.807519	0.969382	Choline
viral	0.991895	0.991314	Choline

## Sheet: Table S3 Levene-Test Lipidomics
p-Value	L-statistic	Analyte
0.838893	0.0417593	SPH d18:1
0.974097	0.00106474	SPH d18:0
0.648017	0.210897	S1P d16:1
0.0129118	6.6394	S1P d18:1
0.0136245	6.5311	S1P d18:0
0.221083	1.53468	S1P d18:2
0.859394	0.0316994	Cer d18:0/24:1
0.758535	0.0955184	Cer d18:1/14:0
0.777497	0.0807034	Cer d18:1/16:0
0.907106	0.0137525	Cer d18:1/18:0
0.654234	0.202982	Cer d18:1/20:0
0.257993	1.30858	Cer d18:1/22:0
0.117118	2.5408	Cer d18:1/24:0
0.432459	0.626087	Cer d18:1/24:1
0.530752	0.398367	GlcCer d18:1/16:0
0.129868	2.37001	GlcCer d18:1/18:0
0.587357	0.29826	GlcCer d18:1/24:1
0.627869	0.237828	LacCer d18:1/16:0
0.919954	0.0101992	LacCer d18:1/18:0
0.173812	1.90255	LacCer d18:1/18:1
0.134614	2.31129	LacCer d18:1/24:0
0.580786	0.3089	LacCer d18:1/24:1
0.831218	0.0459159	5-HETE
0.685025	0.166493	12-HETE
0.902244	0.0152434	15-HETE
0.675142	0.177769	20-HETE
0.688071	0.163105	12,13-EpOME
0.512255	0.435786	9,10-DiHOME
0.377543	0.793011	12,13-DiHOME
0.215382	1.57537	9-HODE
0.777521	0.0807201	13-HODE
0.807464	0.0600092	Carnitine
0.530425	0.399004	C2
0.858099	0.0322924	C3
0.909571	0.0130291	C3-DC (C4-OH)
0.416374	0.671407	Ala
0.908194	0.0134309	Arg
0.877304	0.0240759	Asn
0.662659	0.192546	Cys
0.983579	0.000427787	Gln
0.440735	0.603763	Glu
0.565295	0.334969	Gly
0.776277	0.0816159	His
0.346504	0.902837	Ile
0.160651	2.02664	Leu
0.690827	0.16	Lys
0.514819	0.43024	Met
0.809197	0.0589122	Phe
0.806602	0.0605593	Pro
0.351292	0.884919	Ser
0.602521	0.274618	Thr
0.820261	0.052159	Trp
0.900702	0.0157246	Tyr
0.28657	1.15983	Val
0.538214	0.384028	1-Met-His
0.536929	0.386472	AABA
0.864498	0.0294174	ADMA
0.772424	0.0845337	Betaine
0.680928	0.171034	Cit
0.571226	0.324822	Creatinine
0.345364	0.907149	Cystine
0.992679	8.50252e-05	HArg
0.026934	5.19032	HCys
0.806994	0.0603091	Kynurenine
0.832408	0.045242	Orn
0.277242	1.20621	ProBetaine
0.912724	0.0121326	Sarcosine
0.629284	0.235872	SDMA
0.910907	0.0126452	t4-OH-Pro
0.0124339	6.71564	Taurine
0.609485	0.264177	GCA
0.76411	0.091021	GCDCA
0.129686	2.37232	GLCAS
0.830777	0.0461406	TCA
0.333851	0.951861	TCDCA
0.545989	0.369473	beta-Ala
0.619267	0.249942	GABA
0.87457	0.0251703	AconAcid
0.192851	1.74143	Lac
0.151996	2.11493	Cer d16:1/18:0
0.0349707	4.69367	Cer d16:1/22:0
0.0873778	3.03771	Cer d16:1/23:0
0.0916083	2.95629	Cer d16:1/24:0
0.10535	2.71831	Cer d18:1/23:0
0.294842	1.1203	Cer d18:1/25:0
0.890172	0.0192594	Cer d18:1/26:0
0.794702	0.0684222	Cer d18:1/26:1
0.427746	0.639097	Cer d18:2/16:0
0.732112	0.118473	Cer d18:2/18:0
0.330977	0.963352	Cer d18:2/22:0
0.0575098	3.77638	Cer d18:2/23:0
0.212025	1.59735	Cer d18:2/24:0
0.664969	0.189743	Cer d18:2/24:1
0.719268	0.130634	CE 14:0
0.152083	2.11401	CE 15:0
0.0872829	3.03958	CE 16:0
0.50234	0.456449	CE 16:1
0.314357	1.03255	CE 17:0
0.268256	1.25283	CE 17:1
0.110138	2.6435	CE 18:0
0.343007	0.916136	CE 18:1
0.12013	2.4986	CE 18:2
0.537021	0.386297	CE 18:3
0.712423	0.137392	CE 20:3
0.0962688	2.87134	CE 20:4
0.228874	1.48323	CE 20:5
0.749857	0.102756	CE 22:5
0.316817	1.022	CE 22:6
0.786726	0.07398	DG 16:0/18:1
0.832708	0.0450775	DG 16:0/18:2
0.781334	0.0778699	DG 16:1/18:2
0.492464	0.478003	DG 17:0/18:1
0.696978	0.153359	DG 18:1/18:1
0.978125	0.000759247	DG 18:1/18:2
0.942792	0.00520058	DG 18:2/18:2
0.14558	2.18424	DHA
0.584117	0.303475	LPC 14:0
0.606377	0.268804	LPC 16:0
0.550136	0.361866	LPC 16:1
0.425942	0.644135	LPC 17:0
0.833649	0.0445641	LPC 18:0
0.974411	0.00103902	LPC 18:1
0.391673	0.746371	LPC 18:2
0.125489	2.42642	LPC 20:3
0.443093	0.597521	LPC 20:4
0.296542	1.11235	LPC 26:1
0.396193	0.73214	PC 28:1
0.505914	0.448828	PC 30:0
0.725148	0.124984	PC 32:0
0.263432	1.27869	PC 32:1
0.953606	0.00341827	PC 32:2
0.290913	1.13889	PC 32:3
0.523679	0.412302	PC 34:1
0.934557	0.00680944	PC 34:2
0.796682	0.0670779	PC 34:3
0.883917	0.0215321	PC 34:4
0.750158	0.1025	PC 36:1
0.806186	0.0608253	PC 36:2
0.415755	0.673206	PC 36:3
0.407484	0.697609	PC 36:4
0.098955	2.82444	PC 36:5
0.277573	1.20453	PC 36:6
0.639123	0.222541	PC 38:0
0.801821	0.0636569	PC 38:3
0.92741	0.00838235	PC 38:4
0.2896	1.14517	PC 38:5
0.897973	0.0166058	PC 38:6
0.51442	0.431061	PC 40:2
0.800665	0.0644181	PC 40:3
0.92656	0.00858051	PC 40:4
0.918408	0.0105984	PC 40:5
0.636266	0.226362	PC 40:6
0.625092	0.241698	PC 42:0
0.909724	0.0129847	PC 42:1
0.957622	0.0028516	PC 42:2
0.696604	0.153758	PC 42:4
0.109645	2.65103	PC 42:5
0.445558	0.591052	PC 42:6
0.519093	0.421519	PC O-30:0
0.596972	0.283124	PC O-30:2
0.297748	1.10675	PC O-32:1
0.88313	0.0218273	PC O-32:2
0.800539	0.0645013	PC O-34:0
0.769717	0.086617	PC O-34:1
0.944237	0.00494078	PC O-34:2
0.432862	0.624983	PC O-34:3
0.550415	0.361359	PC O-36:0
0.352393	0.880847	PC O-36:1
0.744473	0.107394	PC O-36:2
0.706237	0.143665	PC O-36:3
0.646891	0.212349	PC O-36:4
0.30863	1.05754	PC O-36:5
0.182622	1.82551	PC O-38:0
0.879299	0.0232934	PC O-38:2
0.798148	0.0660921	PC O-38:3
0.448963	0.58221	PC O-38:4
0.489752	0.484049	PC O-38:5
0.365989	0.831991	PC O-38:6
0.403885	0.708461	PC O-40:1
0.208788	1.62055	PC O-40:2
0.463972	0.544459	PC O-40:3
0.723771	0.126295	PC O-40:4
0.484261	0.496469	PC O-40:5
0.191421	1.75286	PC O-40:6
0.716155	0.133684	PC O-42:1
0.629542	0.235516	PC O-42:2
0.976129	0.000904198	PC O-42:3
0.837356	0.0425715	PC O-42:4
0.922595	0.0095351	PC O-42:5
0.552767	0.357098	PC O-44:4
0.873314	0.0256815	PC O-44:5
0.851203	0.0355466	PC O-44:6
0.0208289	5.68869	Hex2Cer d18:1/14:0
0.180006	1.84792	Hex2Cer d18:1/16:0
0.621608	0.246607	Hex2Cer d18:1/18:0
0.897512	0.016757	Hex2Cer d18:1/20:0
0.0902419	2.98212	Hex2Cer d18:1/22:0
0.170159	1.93586	Hex2Cer d18:1/24:0
0.508704	0.442944	Hex2Cer d18:1/24:1
0.792808	0.0697206	Hex3Cer d18:1/16:0
0.134462	2.31313	Hex3Cer d18:1/24:1
0.341232	0.922961	Hex3Cer d18:1_22:0
0.9988	2.28267e-06	HexCer d16:1/22:0
0.101496	2.78137	HexCer d16:1/24:0
0.956658	0.00298294	HexCer d18:1/16:0
0.603815	0.272657	HexCer d18:1/18:0
0.16136	2.01965	HexCer d18:1/18:1
0.240808	1.40848	HexCer d18:1/20:0
0.850223	0.0360224	HexCer d18:1/22:0
0.545572	0.370244	HexCer d18:1/23:0
0.650823	0.207301	HexCer d18:1/24:0
0.554002	0.354873	HexCer d18:1/24:1
0.664825	0.189917	HexCer d18:1/26:0
0.185005	1.80544	HexCer d18:1/26:1
0.70093	0.149177	HexCer d18:2/20:0
0.0866192	3.05277	HexCer d18:2/22:0
0.163565	1.99817	HexCer d18:2/24:0
0.00807635	7.60048	Cortisol
0.0509959	3.99439	3-IAA
0.523636	0.412388	Hypoxanthine
0.130679	2.3598	SM (d18:1/14:1;O)
0.248378	1.36341	SM (d18:1/16:1;O)
0.258658	1.30488	SM (d18:1/22:1;O)
0.347105	0.900567	SM (d18:1/22:2;O)
0.699307	0.150886	SM (d18:1/24:1;O)
0.298218	1.10458	SM (d18:1/16:0)
0.213134	1.58951	SM (d18:1/16:1)
0.704711	0.145238	SM (d18:1/18:0)
0.541207	0.37838	SM (d18:1/18:1)
0.762212	0.0925388	SM (d18:1/20:2)
0.96531	0.00191012	SM (d18:1/24:0)
0.444784	0.593077	SM (d18:1/24:1)
0.45153	0.57561	SM (d18:1/26:0)
0.758375	0.0956493	SM (d18:1/26:1)
0.00630743	8.11763	H1
0.684768	0.166703	TG 14:0/32:2
0.361742	0.846976	TG 14:0/34:0
0.645149	0.21461	TG 14:0/34:1
0.771425	0.0852996	TG 14:0/34:2
0.767016	0.0887239	TG 14:0/34:3
0.283014	1.17727	TG 14:0/35:1
0.646378	0.213014	TG 14:0/35:2
0.454553	0.567917	TG 14:0/36:1
0.909071	0.0131741	TG 14:0/36:2
0.647155	0.212008	TG 14:0/36:3
0.528159	0.403437	TG 14:0/36:4
0.989735	0.00016716	TG 14:0/38:4
0.906915	0.0138092	TG 14:0/38:5
0.540129	0.380408	TG 16:0/28:2
0.141082	2.23496	TG 16:0/30:2
0.766496	0.0891323	TG 16:0/32:0
0.887937	0.0200568	TG 16:0/32:1
0.707874	0.14199	TG 16:0/32:2
0.737361	0.113694	TG 16:0/32:3
0.539239	0.382088	TG 16:0/33:1
0.955904	0.00308773	TG 16:0/33:2
0.839637	0.0413686	TG 16:0/34:0
0.869641	0.027206	TG 16:0/34:1
0.562866	0.339185	TG 16:0/34:2
0.568781	0.328981	TG 16:0/34:3
0.403054	0.710987	TG 16:0/34:4
0.926585	0.00857445	TG 16:0/35:1
0.906724	0.0138663	TG 16:0/35:2
0.969338	0.00149206	TG 16:0/35:3
0.866123	0.028709	TG 16:0/36:2
0.93801	0.00610841	TG 16:0/36:3
0.999407	5.57506e-07	TG 16:0/36:4
0.672431	0.180853	TG 16:0/36:5
0.385316	0.766795	TG 16:0/36:6
0.525094	0.409488	TG 16:0/37:3
0.926597	0.00857168	TG 16:0/38:1
0.60493	0.270976	TG 16:0/38:2
0.617155	0.252972	TG 16:0/38:3
0.926188	0.00866783	TG 16:0/38:4
0.860713	0.0311013	TG 16:0/38:5
0.479369	0.507734	TG 16:0/38:6
0.157	2.06319	TG 16:0/38:7
0.959551	0.00259768	TG 16:0/40:6
0.892782	0.0183491	TG 16:0/40:7
0.92024	0.0101262	TG 16:0/40:8
0.604193	0.272088	TG 16:1/30:1
0.655137	0.201848	TG 16:1/32:0
0.647786	0.211194	TG 16:1/32:1
0.960635	0.0024602	TG 16:1/32:2
0.808906	0.0590957	TG 16:1/33:1
0.756794	0.0969472	TG 16:1/34:0
0.852641	0.0348549	TG 16:1/34:1
0.597416	0.282437	TG 16:1/34:2
0.785456	0.0748862	TG 16:1/34:3
0.843999	0.0391189	TG 16:1/36:1
0.486739	0.490836	TG 16:1/36:2
0.759714	0.0945574	TG 16:1/36:3
0.739674	0.111623	TG 16:1/36:4
0.290212	1.14224	TG 16:1/36:5
0.965497	0.00188965	TG 16:1/38:3
0.214564	1.57946	TG 16:1/38:4
0.210467	1.60846	TG 16:1/38:5
0.583943	0.303758	TG 17:0/32:1
0.859332	0.031728	TG 17:0/34:1
0.933405	0.00705191	TG 17:0/34:2
0.787182	0.073656	TG 17:0/34:3
0.939913	0.00573841	TG 17:0/36:3
0.788147	0.0729723	TG 17:0/36:4
0.506022	0.448601	TG 17:1/32:1
0.899283	0.0161796	TG 17:1/34:1
0.85176	0.0352778	TG 17:1/34:2
0.886827	0.0204588	TG 17:1/34:3
0.627387	0.238497	TG 17:1/36:3
0.495697	0.470866	TG 17:1/36:4
0.371607	0.812543	TG 17:1/36:5
0.904347	0.0145855	TG 17:1/38:6
0.627277	0.23865	TG 17:2/34:2
0.594369	0.287171	TG 17:2/34:3
0.610588	0.262547	TG 17:2/36:2
0.960583	0.00246665	TG 17:2/36:3
0.798903	0.0655878	TG 17:2/36:4
0.684068	0.167487	TG 17:2/38:5
0.317099	1.0208	TG 17:2/38:6
0.311642	1.04432	TG 18:0/30:0
0.588206	0.296902	TG 18:0/30:1
0.912661	0.0121503	TG 18:0/32:0
0.836517	0.0430183	TG 18:0/32:1
0.857004	0.0327987	TG 18:0/32:2
0.163432	1.99945	TG 18:0/34:2
0.343431	0.914512	TG 18:0/34:3
0.823147	0.0504688	TG 18:0/36:1
0.82082	0.0518294	TG 18:0/36:2
0.691707	0.159039	TG 18:0/36:3
0.525827	0.408034	TG 18:0/36:4
0.504453	0.451934	TG 18:0/36:5
0.973549	0.00111028	TG 18:0/38:6
0.184083	1.81317	TG 18:0/38:7
0.380619	0.782202	TG 18:1/26:0
0.417782	0.667335	TG 18:1/28:1
0.467946	0.534793	TG 18:1/30:0
0.597012	0.283062	TG 18:1/30:1
0.760125	0.0942234	TG 18:1/30:2
0.279703	1.19378	TG 18:1/31:0
0.899883	0.0159864	TG 18:1/32:0
0.918285	0.0106303	TG 18:1/32:1
0.556905	0.349683	TG 18:1/32:2
0.561938	0.340805	TG 18:1/32:3
0.45968	0.555053	TG 18:1/33:0
0.45941	0.555724	TG 18:1/33:1
0.809702	0.0585948	TG 18:1/33:2
0.895155	0.0175412	TG 18:1/33:3
0.925575	0.00881289	TG 18:1/34:1
0.822043	0.0511122	TG 18:1/34:2
0.604134	0.272176	TG 18:1/34:3
0.729103	0.121262	TG 18:1/34:4
0.729239	0.121136	TG 18:1/35:2
0.9018	0.0153768	TG 18:1/35:3
0.900013	0.0159446	TG 18:1/36:0
0.970837	0.00134976	TG 18:1/36:1
0.960524	0.00247406	TG 18:1/36:2
0.78282	0.0767868	TG 18:1/36:3
0.921282	0.00986246	TG 18:1/36:4
0.52221	0.415239	TG 18:1/36:5
0.35649	0.865854	TG 18:1/36:6
0.663065	0.192052	TG 18:1/38:5
0.461345	0.550924	TG 18:1/38:6
0.0859196	3.06679	TG 18:1/38:7
0.864906	0.0292385	TG 18:2/28:0
0.667334	0.186897	TG 18:2/30:0
0.604608	0.271461	TG 18:2/30:1
0.769001	0.0871733	TG 18:2/32:0
0.540467	0.379772	TG 18:2/32:1
0.965866	0.00184938	TG 18:2/32:2
0.973265	0.00113424	TG 18:2/33:0
0.640386	0.220864	TG 18:2/33:1
0.518898	0.421915	TG 18:2/33:2
0.442057	0.600259	TG 18:2/34:0
0.939897	0.00574135	TG 18:2/34:1
0.835183	0.0437337	TG 18:2/34:2
0.893467	0.0181142	TG 18:2/34:3
0.918892	0.0104725	TG 18:2/34:4
0.984064	0.000402889	TG 18:2/35:1
0.404167	0.707604	TG 18:2/35:2
0.371984	0.811253	TG 18:2/35:3
0.15619	2.07144	TG 18:2/36:0
0.6718	0.181594	TG 18:2/36:1
0.801815	0.0636604	TG 18:2/36:2
0.616001	0.254638	TG 18:2/36:3
0.986857	0.000274048	TG 18:2/36:4
0.961003	0.00241437	TG 18:2/36:5
0.678604	0.173688	TG 18:2/38:4
0.984465	0.000382894	TG 18:2/38:5
0.438806	0.608908	TG 18:2/38:6
0.742594	0.109039	TG 18:3/30:0
0.422066	0.655069	TG 18:3/32:0
0.444962	0.592611	TG 18:3/32:1
0.248561	1.36234	TG 18:3/34:0
0.549623	0.362803	TG 18:3/34:1
0.673903	0.179128	TG 18:3/34:2
0.569881	0.327106	TG 18:3/34:3
0.588427	0.296549	TG 18:3/35:2
0.283601	1.17437	TG 18:3/36:1
0.490123	0.483219	TG 18:3/36:2
0.634035	0.229374	TG 18:3/36:3
0.961143	0.00239704	TG 18:3/36:4
0.811663	0.0573695	TG 18:3/38:5
0.808349	0.059448	TG 18:3/38:6
0.899712	0.0160415	TG 20:0/32:3
0.645354	0.214343	TG 20:0/32:4
0.738201	0.11294	TG 20:0/34:1
0.979615	0.000659293	TG 20:1/30:1
0.899723	0.0160379	TG 20:1/32:1
0.391776	0.746044	TG 20:1/32:2
0.842719	0.0397726	TG 20:1/32:3
0.896465	0.017103	TG 20:1/34:0
0.969724	0.00145474	TG 20:1/34:1
0.671876	0.181505	TG 20:1/34:2
0.673283	0.179853	TG 20:1/34:3
0.89038	0.0191858	TG 20:2/32:0
0.546371	0.368767	TG 20:2/32:1
0.609052	0.264819	TG 20:2/34:1
0.667275	0.186968	TG 20:2/34:2
0.402666	0.712167	TG 20:2/34:3
0.775979	0.0818395	TG 20:2/36:5
0.912232	0.0122705	TG 20:3/32:0
0.456587	0.562785	TG 20:3/32:1
0.172178	1.91734	TG 20:3/32:2
0.954	0.0033604	TG 20:3/34:0
0.912918	0.0120787	TG 20:3/34:1
0.860318	0.03128	TG 20:3/34:2
0.805251	0.0614264	TG 20:3/34:3
0.990053	0.000156947	TG 20:3/36:3
0.608636	0.265436	TG 20:3/36:4
0.0697551	3.43151	TG 20:3/36:5
0.9063	0.0139933	TG 20:4/30:0
0.94148	0.00544245	TG 20:4/32:0
0.915847	0.0112766	TG 20:4/32:1
0.634981	0.228095	TG 20:4/32:2
0.944848	0.00483302	TG 20:4/33:2
0.871824	0.0262944	TG 20:4/34:0
0.382228	0.776893	TG 20:4/34:1
0.417329	0.668645	TG 20:4/34:2
0.848697	0.0367694	TG 20:4/34:3
0.961731	0.00232493	TG 20:4/35:3
0.340168	0.927073	TG 20:4/36:2
0.320432	1.0067	TG 20:4/36:3
0.427557	0.639623	TG 20:4/36:4
0.352638	0.879944	TG 20:4/36:5
0.191211	1.75455	TG 20:5/34:0
0.0983449	2.83497	TG 20:5/34:1
0.0771545	3.25406	TG 20:5/34:2
0.11724	2.53906	TG 20:5/36:2
0.0692114	3.44536	TG 20:5/36:3
0.461939	0.549459	TG 22:4/32:0
0.245042	1.38305	TG 22:4/32:2
0.355229	0.870443	TG 22:4/34:2
0.614847	0.256312	TG 22:5/32:0
0.734113	0.116638	TG 22:5/32:1
0.625232	0.241501	TG 22:5/34:1
0.436844	0.614178	TG 22:5/34:2
0.844803	0.0387118	TG 22:5/34:3
0.519943	0.419801	TG 22:6/32:0
0.703612	0.146377	TG 22:6/32:1
0.997216	1.22977e-05	TG 22:6/34:1
0.86333	0.0299317	TG 22:6/34:2
0.891082	0.0189396	TG 22:6/34:3
0.388004	0.758101	Choline

## Sheet: Table S4 t-Test Proteomics
Analyte	Fold change (bacterial/viral)	p-Value (t-Test)	t-statistic	log2(Fold change)	p-Values adjusted
CALCA	5.01737	4.9313e-05	4.5603	2.32693	0.0023999
OSM	4.1937	2.72216e-05	4.86385	2.06823	0.0023999
CLEC4D	2.75229	4.40697e-05	4.66166	1.46063	0.0023999
TGF-alpha	2.73081	7.17825e-05	4.49619	1.44933	0.00262006
LAMP3	0.541204	0.000204744	-4.13087	-0.885756	0.00597852
ENTPD6	0.740653	0.000328091	-3.8709	-0.43313	0.0065651
CCL23	1.77763	0.000306886	4.05322	0.829958	0.0065651
LAG3	0.61882	0.000359731	-4.07727	-0.692408	0.0065651
TRAIL	0.51033	0.000583636	-3.8634	-0.970497	0.00946787
TNFB	0.658082	0.000826824	-3.83545	-0.603661	0.0120716
TRIM21	0.431467	0.000990488	-3.64621	-1.21268	0.0131465
HGF	1.92793	0.00110109	3.5342	0.947053	0.0133966
MCP-2	0.545336	0.00126192	-3.51599	-0.874782	0.0141723
EN-RAGE	2.08339	0.00181343	3.36443	1.05893	0.0189115
TNFSF14	2.16047	0.00321431	3.20477	1.11134	0.0312859
KIM1	1.80559	0.00355171	3.11224	0.852468	0.0324093
CA12	1.15575	0.00395313	3.03745	0.208834	0.0339504
CXCL10	0.529821	0.00702308	-2.86873	-0.916422	0.056965
NCF2	7.04858	0.0086595	2.80784	2.81733	0.0665414
ST3GAL1	0.688469	0.00929814	-2.7257	-0.538536	0.0678764
HSD11B1	0.717124	0.0125444	-2.64217	-0.479705	0.0832491
KRT19	0.345379	0.0124438	-2.61388	-1.53375	0.0832491
FGR	2.02987	0.0172538	2.5083	1.02139	0.109524
TRANCE	0.542951	0.0261224	-2.35394	-0.881106	0.158911
CCL20	2.36312	0.0423253	2.11377	1.24069	0.228805
IFN-gamma	5.0064	0.0438805	-2.13522	2.32377	0.228805
VEGFA	1.30206	0.039608	2.13592	0.380796	0.228805
IFNLR1	0.823108	0.0434118	-2.09307	-0.280847	0.228805
PTN	0.323505	0.0460031	-2.05917	-1.62814	0.231602
CX3CL1	0.379823	0.0477916	-2.08355	-1.3966	0.232586
CXCL1	0.738488	0.0502065	-2.03889	-0.437354	0.236456
IL10	0.542264	0.0526344	-1.99918	-0.882933	0.240144
ITGB6	1.07942	0.0598797	1.93001	0.110256	0.264922
PDGFC	0.862114	0.0626263	-1.93156	-0.214049	0.268925
CXCL11	0.941165	0.0760757	-1.86147	-0.0874797	0.317344
uPA	0.872697	0.0793917	-1.83365	-0.196447	0.321977
DNER	0.870401	0.0924425	-1.72326	-0.200249	0.334413
IL-12B	0.763354	0.0908666	-1.76607	-0.389577	0.334413
MMP-1	1.24676	0.0913686	1.7292	0.318189	0.334413
SCF	0.763019	0.0913206	-1.75269	-0.39021	0.334413
CLEC7A	0.97703	0.0939105	1.71025	-0.0335254	0.334413
ENAH	0.799716	0.104945	1.6613	-0.322441	0.348228
CD244	0.86123	0.104518	-1.67815	-0.21553	0.348228
IL-10RB	1.11295	0.104402	1.6673	0.154383	0.348228
PGF	0.857772	0.149	1.46885	-0.221333	0.414611
NPPC	0.674315	0.133112	1.54272	-0.568504	0.414611
CCL4	1.67875	0.135365	1.54058	0.747384	0.414611
CD40	1.13266	0.128328	1.561	0.179718	0.414611
MCP-1	0.859906	0.155544	-1.46507	-0.21775	0.414611
MMP-10	1.2309	0.141948	1.50063	0.299716	0.414611
OPG	1.15385	0.149193	1.47762	0.20646	0.414611
PD-L1	0.769334	0.146763	-1.49337	-0.378318	0.414611
CLEC4A	1.17241	0.156189	1.45025	0.229475	0.414611
CLEC4C	0.874963	0.155651	-1.46902	-0.192706	0.414611
HEXIM1	0.708972	0.14253	-1.5085	-0.496199	0.414611
IL-17C	1.06552	0.166932	1.41062	0.0915601	0.435216
FCRL6	0.8315	0.183286	-1.35948	-0.266212	0.469468
YES1	0.68133	0.223686	-1.23791	-0.553574	0.545251
PON2	0.888854	0.222603	-1.24497	-0.169982	0.545251
NCR1	0.907608	0.224076	-1.24768	-0.139859	0.545251
CDCP1	1.38728	0.228803	1.23162	0.472257	0.547628
BAMBI	0.894758	0.244381	1.18685	-0.160431	0.575477
TNF	0.927422	0.258898	-1.15573	-0.108703	0.599985
CST5	0.941994	0.266579	1.12818	-0.0862099	0.608134
CSF-1	0.947304	0.276651	-1.10751	-0.0781001	0.614059
PIK3AP1	1.19689	0.277589	1.10301	0.259286	0.614059
TWEAK	0.950186	0.282007	-1.09889	-0.0737174	0.614522
TOP2B	0.86099	0.320595	1.00751	-0.215932	0.625504
CCL3	1.47698	0.329703	0.993716	0.562647	0.625504
CXCL6	0.841516	0.329889	-0.986873	-0.248937	0.625504
IL-18R1	1.09617	0.327751	0.993162	0.132468	0.625504
LIF-R	0.778527	0.326548	-0.999567	-0.361181	0.625504
TNFRSF9	1.00334	0.309511	1.03008	0.00481484	0.625504
CKAP4	0.768518	0.29429	1.0623	-0.379849	0.625504
EIF4G1	0.837037	0.323136	-1.00435	-0.256637	0.625504
PPP1R9B	0.724028	0.315207	-1.01772	-0.465883	0.625504
PRDX1	0.580264	0.303726	-1.04935	-0.785219	0.625504
BACH1	0.904435	0.334864	-0.982001	-0.144911	0.626797
NUCB2	0.932357	0.339356	0.966614	-0.101045	0.627164
AREG	1.1219	0.346918	0.953311	0.165939	0.633126
TPSAB1	0.883935	0.365419	-0.918832	-0.177988	0.658656
CD83	0.878789	0.371186	-0.909813	-0.186411	0.660891
CD8A	0.886508	0.381816	-0.886716	-0.173795	0.667876
IL8	1.33156	0.384257	0.883863	0.413118	0.667876
Flt3L	0.929082	0.395943	-0.86265	-0.106121	0.672182
LAP TGF-beta-1	1.14419	0.394401	0.862799	0.194324	0.672182
CAPG	1.64981	0.435477	0.793282	0.722298	0.685574
CCL11	0.915984	0.41562	-0.825207	-0.126605	0.685574
CD6	0.838943	0.423309	-0.810248	-0.253355	0.685574
MCP-4	1.00381	0.408721	-0.838428	0.00549263	0.685574
BTN3A2	0.897322	0.420146	-0.817607	-0.156302	0.685574
FAM3B	0.988772	0.434889	0.787745	-0.0162909	0.685574
PTH1R	1.12699	0.436701	-0.790278	0.17247	0.685574
DSG4	0.920957	0.464033	-0.741138	-0.118794	0.699587
INPPL1	0.762153	0.478302	-0.716878	-0.391847	0.699587
TMPRSS15	1.014	0.461953	-0.746818	0.0200558	0.699587
4E-BP1	1.25262	0.475533	0.722406	0.324944	0.699587
ADA	0.931833	0.458024	-0.753595	-0.101856	0.699587
STAMBP	0.936105	0.477785	-0.718838	-0.0952574	0.699587
KLRD1	1.12651	0.479169	0.717247	0.171864	0.699587
IL7	1.04988	0.492641	-0.695346	0.0702305	0.707969
DCBLD2	0.97117	0.494609	-0.692688	-0.0422035	0.707969
CA14	0.762408	0.522943	0.645409	-0.391365	0.714967
PLIN1	1.01938	0.519634	-0.653586	0.0276982	0.714967
CCL28	0.975654	0.521696	0.6466	-0.0355592	0.714967
GLB1	0.909536	0.512219	-0.66346	-0.136798	0.714967
ITM2A	1.10603	0.524546	0.644486	0.145391	0.714967
PRDX5	1.7681	0.52888	0.637297	0.822202	0.714967
FGF-19	0.893366	0.538171	-0.622728	-0.162676	0.720853
LAT2	1.0154	0.572316	-0.571327	0.0220544	0.732966
MAP4K5	0.689092	0.570072	-0.572933	-0.537232	0.732966
CCL19	1.0011	0.558461	-0.593101	0.00157949	0.732966
MGMT	0.747898	0.566687	-0.578106	-0.419086	0.732966
SIT 1.00	1.16856	0.554753	0.597867	0.224732	0.732966
LILRB4	0.921828	0.612167	-0.511875	-0.11743	0.777186
MASP1	0.966009	0.620275	-0.499886	-0.0498908	0.780691
CXADR	0.855733	0.626523	0.490841	-0.224767	0.781815
CNTN2	0.930068	0.639594	-0.472857	-0.104592	0.791362
FOXO1	0.779468	0.646467	-0.462699	-0.359439	0.792375
BANK1	0.723243	0.662121	-0.440316	-0.467447	0.792375
IL18	2.33396	0.661724	0.443092	1.22278	0.792375
PLXNA4	0.924419	0.660551	-0.442702	-0.113382	0.792375
CXCL5	0.804569	0.690059	-0.402066	-0.313711	0.819094
NBN	0.872912	0.696398	0.393689	-0.196091	0.819953
CLEC1A	0.902846	0.716527	-0.367124	-0.147448	0.836904
AXIN1	0.803032	0.748071	-0.323631	-0.316471	0.84547
CCL25	0.858589	0.757428	-0.310595	-0.21996	0.84547
CDSN	0.961735	0.758606	-0.310849	-0.0562882	0.84547
DCTN1	0.825945	0.754394	-0.315183	-0.275883	0.84547
LY75	0.975057	0.73673	-0.339082	-0.0364423	0.84547
TRAF2	0.827833	0.738998	0.335307	-0.272589	0.84547
BID	2.80824	0.770952	0.294589	1.48967	0.852719
GALNT10	0.983719	0.786613	-0.273049	-0.0236825	0.8635
CXCL9	1.79984	0.804052	0.250584	0.847873	0.876057
EGFL7	1.06311	0.823969	0.224561	0.0882966	0.884555
STC1	1.03927	0.819019	0.231554	0.0555702	0.884555
MILR1	1.02325	0.86025	-0.177827	0.033155	0.916763
AMN	1.04848	0.888527	-0.141309	0.0682958	0.931169
PVALB	0.53566	0.891667	-0.136966	-0.900609	0.931169
CD5	0.895621	0.893309	-0.135128	-0.159039	0.931169
HNMT	0.543761	0.89928	-0.127839	-0.878956	0.931169
STX8	0.930044	0.909416	-0.114696	-0.10463	0.935033
DFFA	0.86788	0.918123	-0.10372	-0.204433	0.937385
HCLS1	1.63415	0.956299	0.0553485	0.708538	0.969581
CLEC4G	1.05682	0.983223	-0.0212699	0.0797337	0.990004
FGF-21	4.04851	0.999882	0.000149146	2.01739	0.999882

## Sheet: Table S5 SW-Test Proteomics
Group	p-Value	W-statistic	Analyte
bacterial	0.99913	0.990482	DSG4
viral	0.674312	0.97959	DSG4
bacterial	0.137941	0.921592	CLEC1A
viral	0.0453748	0.943485	CLEC1A
bacterial	0.524972	0.955908	TOP2B
viral	0.615037	0.977984	TOP2B
bacterial	0.795229	0.969869	AMN
viral	0.467132	0.97369	AMN
bacterial	0.0643806	0.902831	PGF
viral	0.45016	0.97315	PGF
bacterial	0.387059	0.947493	ENAH
viral	0.75698	0.981831	ENAH
bacterial	0.627978	0.961354	PDGFC
viral	0.80594	0.983212	PDGFC
bacterial	0.162753	0.925651	BAMBI
viral	0.934324	0.987648	BAMBI
bacterial	0.984386	0.984492	CAPG
viral	0.265284	0.965918	CAPG
bacterial	0.621701	0.961033	BID
viral	0.778487	0.982429	BID
bacterial	0.202478	0.931033	NUCB2
viral	0.98037	0.990501	NUCB2
bacterial	0.0587687	0.900562	INPPL1
viral	0.0376119	0.941081	INPPL1
bacterial	0.606091	0.960231	ST3GAL1
viral	0.381542	0.970805	ST3GAL1
bacterial	0.0395314	0.890609	CA14
viral	0.626938	0.978309	CA14
bacterial	0.212382	0.932216	FOXO1
viral	0.046227	0.943722	FOXO1
bacterial	0.765303	0.968306	CA12
viral	0.457212	0.973376	CA12
bacterial	0.820997	0.971258	PLIN1
viral	0.893793	0.986012	PLIN1
bacterial	0.0618616	0.901839	YES1
viral	0.429148	0.972461	YES1
bacterial	0.234044	0.93463	LAT2
viral	0.505305	0.974861	LAT2
bacterial	0.741965	0.967112	KIM1
viral	0.451147	0.973182	KIM1
bacterial	0.695698	0.964776	STX8
viral	0.0667197	0.948383	STX8
bacterial	0.787537	0.969463	GALNT10
viral	0.939556	0.987894	GALNT10
bacterial	0.521199	0.955699	PON2
viral	0.978376	0.990318	PON2
bacterial	0.116993	0.917553	NPPC
viral	0.323809	0.968564	NPPC
bacterial	0.554988	0.957544	BANK1
viral	0.153413	0.958886	BANK1
bacterial	0.998816	0.990036	NBN
viral	0.882039	0.985595	NBN
bacterial	0.765268	0.968305	ENTPD6
viral	0.00627599	0.917158	ENTPD6
bacterial	0.0930225	0.911923	MAP4K5
viral	0.263914	0.96585	MAP4K5
bacterial	0.0259746	0.879872	CALCA
viral	0.205311	0.962598	CALCA
bacterial	0.933179	0.978497	PTN
viral	0.0121867	0.926264	PTN
bacterial	0.434467	0.950597	NCF2
viral	0.825218	0.98378	NCF2
bacterial	0.72958	0.966484	FGR
viral	0.807467	0.983257	FGR
bacterial	0.450477	0.951588	CNTN2
viral	0.545277	0.976032	CNTN2
bacterial	0.619599	0.960926	PVALB
viral	0.718711	0.980787	PVALB
bacterial	0.842594	0.972467	EGFL7
viral	0.230133	0.964068	EGFL7
bacterial	0.844037	0.97255	TMPRSS15
viral	0.737079	0.981285	TMPRSS15
bacterial	0.226849	0.933852	4E-BP1
viral	0.178514	0.96081	4E-BP1
bacterial	0.0840957	0.909439	ADA
viral	0.662419	0.979269	ADA
bacterial	0.43004	0.950319	AXIN1
viral	0.407963	0.971742	AXIN1
bacterial	0.726862	0.966346	CCL11
viral	0.66073	0.979224	CCL11
bacterial	0.678529	0.963912	CCL19
viral	0.422095	0.972225	CCL19
bacterial	0.742984	0.967164	CCL20
viral	0.5886	0.977255	CCL20
bacterial	0.359693	0.945562	CCL23
viral	0.293618	0.967256	CCL23
bacterial	0.778475	0.968989	CCL25
viral	0.854006	0.984667	CCL25
bacterial	0.7971	0.969969	CCL28
viral	0.59317	0.977382	CCL28
bacterial	0.94501	0.979528	CCL3
viral	0.43116	0.972528	CCL3
bacterial	0.625261	0.961215	CCL4
viral	0.473092	0.973362	CCL4
bacterial	0.846006	0.972663	CD244
viral	0.0621828	0.947492	CD244
bacterial	0.123549	0.91889	CD40
viral	0.0383293	0.941324	CD40
bacterial	0.355536	0.945259	CD5
viral	0.0139274	0.928059	CD5
bacterial	0.559222	0.95777	CD6
viral	0.447214	0.973055	CD6
bacterial	0.664036	0.963182	CD8A
viral	0.512111	0.975064	CD8A
bacterial	0.606412	0.960247	CDCP1
viral	0.941736	0.988	CDCP1
bacterial	0.814636	0.970911	CSF-1
viral	0.760068	0.981916	CSF-1
bacterial	0.223437	0.933475	CST5
viral	0.397167	0.971365	CST5
bacterial	0.622064	0.961052	CX3CL1
viral	0.0888411	0.951997	CX3CL1
bacterial	0.120075	0.91819	CXCL1
viral	0.417844	0.972081	CXCL1
bacterial	0.0558854	0.899308	CXCL10
viral	0.31907	0.968366	CXCL10
bacterial	0.272372	0.938432	CXCL11
viral	0.74823	0.98159	CXCL11
bacterial	0.274944	0.938669	CXCL5
viral	0.879939	0.985523	CXCL5
bacterial	0.0864799	0.910127	CXCL6
viral	0.614327	0.977964	CXCL6
bacterial	0.607074	0.960281	CXCL9
viral	0.698623	0.980244	CXCL9
bacterial	0.997808	0.989041	DNER
viral	0.347836	0.969533	DNER
bacterial	0.681225	0.964048	EN-RAGE
viral	0.618841	0.977662	EN-RAGE
bacterial	0.891438	0.975444	FGF-19
viral	0.278245	0.966545	FGF-19
bacterial	0.581532	0.958952	FGF-21
viral	0.171198	0.960278	FGF-21
bacterial	0.820075	0.971208	Flt3L
viral	0.395572	0.971309	Flt3L
bacterial	0.925567	0.977883	HGF
viral	0.0571753	0.946427	HGF
bacterial	0.521821	0.955734	IFN-gamma
viral	0.400927	0.971497	IFN-gamma
bacterial	0.27722	0.938877	IL10
viral	0.72396	0.980929	IL10
bacterial	0.212572	0.932238	IL-10RB
viral	0.89599	0.985831	IL-10RB
bacterial	0.0417372	0.891981	IL-12B
viral	0.648059	0.978882	IL-12B
bacterial	0.848759	0.972822	IL-17C
viral	0.387831	0.971033	IL-17C
bacterial	0.460021	0.952167	IL18
viral	0.000543918	0.880529	IL18
bacterial	0.760113	0.968039	IL-18R1
viral	0.821157	0.983659	IL-18R1
bacterial	0.804703	0.970374	IL7
viral	0.868581	0.98514	IL7
bacterial	0.99625	0.988038	IL8
viral	0.542611	0.975956	IL8
bacterial	0.763981	0.968238	LAP TGF-beta-1
viral	0.563226	0.976544	LAP TGF-beta-1
bacterial	0.136431	0.921322	LIF-R
viral	0.0116666	0.925675	LIF-R
bacterial	0.356834	0.945354	MCP-1
viral	0.823779	0.983737	MCP-1
bacterial	0.00207437	0.809486	MCP-2
viral	0.0447076	0.943296	MCP-2
bacterial	0.342391	0.944278	MCP-4
viral	0.141004	0.957819	MCP-4
bacterial	0.092758	0.911853	MMP-1
viral	0.610775	0.977867	MMP-1
bacterial	0.482466	0.953497	MMP-10
viral	0.357708	0.969916	MMP-10
bacterial	0.625409	0.961223	OPG
viral	0.731355	0.981129	OPG
bacterial	0.185258	0.928838	OSM
viral	0.90373	0.986126	OSM
bacterial	0.976715	0.983168	PD-L1
viral	0.840593	0.984247	PD-L1
bacterial	0.280048	0.939134	SCF
viral	0.941945	0.98801	SCF
bacterial	0.360503	0.945621	STAMBP
viral	0.621204	0.978152	STAMBP
bacterial	0.0384379	0.889898	TGF-alpha
viral	0.930468	0.987474	TGF-alpha
bacterial	0.991754	0.98627	TNF
viral	0.292	0.967183	TNF
bacterial	0.0193893	0.87226	TNFB
viral	0.684077	0.979853	TNFB
bacterial	0.0437143	0.893149	TNFRSF9
viral	0.482605	0.974171	TNFRSF9
bacterial	0.163246	0.925725	TNFSF14
viral	0.607664	0.977782	TNFSF14
bacterial	0.30331	0.941161	TRAIL
viral	0.000280175	0.869653	TRAIL
bacterial	0.611713	0.96052	TRANCE
viral	0.344727	0.969411	TRANCE
bacterial	0.967638	0.981922	TWEAK
viral	0.0794025	0.950581	TWEAK
bacterial	0.917624	0.977275	uPA
viral	0.0964006	0.953025	uPA
bacterial	0.953977	0.980393	VEGFA
viral	0.481572	0.97414	VEGFA
bacterial	0.841771	0.97242	AREG
viral	0.502531	0.974777	AREG
bacterial	0.210495	0.931994	BACH1
viral	0.084086	0.951303	BACH1
bacterial	0.319237	0.942471	BTN3A2
viral	0.876301	0.985399	BTN3A2
bacterial	0.672772	0.963623	CD83
viral	0.0752905	0.94991	CD83
bacterial	0.373776	0.94657	CDSN
viral	0.131422	0.95693	CDSN
bacterial	0.120588	0.918295	CKAP4
viral	0.629856	0.978388	CKAP4
bacterial	0.51307	0.955246	CLEC4A
viral	0.954897	0.988691	CLEC4A
bacterial	0.0639311	0.902657	CLEC4C
viral	0.0648918	0.948031	CLEC4C
bacterial	0.101853	0.914152	CLEC4D
viral	0.996265	0.992904	CLEC4D
bacterial	0.761189	0.968094	CLEC4G
viral	0.45389	0.97327	CLEC4G
bacterial	0.919068	0.977383	CLEC7A
viral	0.0470448	0.943946	CLEC7A
bacterial	0.498198	0.954404	CXADR
viral	0.92606	0.987281	CXADR
bacterial	0.259024	0.937167	DCBLD2
viral	0.312088	0.968069	DCBLD2
bacterial	0.720534	0.966026	DCTN1
viral	0.345861	0.969456	DCTN1
bacterial	0.368865	0.946222	DFFA
viral	0.115962	0.955352	DFFA
bacterial	0.366209	0.946033	EIF4G1
viral	0.213514	0.963101	EIF4G1
bacterial	0.472739	0.952926	FAM3B
viral	0.800262	0.983048	FAM3B
bacterial	0.203604	0.93117	FCRL6
viral	0.794568	0.982885	FCRL6
bacterial	0.727386	0.966373	GLB1
viral	0.910377	0.986636	GLB1
bacterial	0.675267	0.963748	HCLS1
viral	0.207088	0.962708	HCLS1
bacterial	0.590293	0.959411	HEXIM1
viral	0.305578	0.967788	HEXIM1
bacterial	0.30628	0.94141	HNMT
viral	0.42998	0.972489	HNMT
bacterial	0.735958	0.966807	HSD11B1
viral	0.906978	0.986504	HSD11B1
bacterial	0.466504	0.952556	IFNLR1
viral	0.305012	0.967763	IFNLR1
bacterial	0.954719	0.980469	ITGB6
viral	0.445767	0.973008	ITGB6
bacterial	0.438511	0.95085	ITM2A
viral	0.260238	0.965667	ITM2A
bacterial	0.673403	0.963654	KLRD1
viral	0.0355674	0.940363	KLRD1
bacterial	0.450877	0.951613	KRT19
viral	0.959786	0.988977	KRT19
bacterial	0.0414398	0.891801	LAG3
viral	0.581564	0.977059	LAG3
bacterial	0.0171211	0.868985	LAMP3
viral	0.014114	0.928238	LAMP3
bacterial	0.885718	0.975072	LILRB4
viral	0.740246	0.981372	LILRB4
bacterial	0.974854	0.982891	LY75
viral	0.327411	0.968713	LY75
bacterial	0.778736	0.969003	MASP1
viral	0.773946	0.982302	MASP1
bacterial	0.963213	0.981391	MGMT
viral	0.390369	0.971124	MGMT
bacterial	0.828172	0.971655	MILR1
viral	0.747042	0.981558	MILR1
bacterial	0.79565	0.969892	NCR1
viral	0.211076	0.962953	NCR1
bacterial	0.628631	0.961387	PIK3AP1
viral	0.710414	0.980562	PIK3AP1
bacterial	0.0760799	0.906967	PLXNA4
viral	0.522073	0.975358	PLXNA4
bacterial	0.268905	0.938109	PPP1R9B
viral	0.171215	0.960279	PPP1R9B
bacterial	0.132998	0.920697	PRDX1
viral	0.20093	0.962321	PRDX1
bacterial	0.579701	0.958856	PRDX5
viral	0.394211	0.97126	PRDX5
bacterial	0.987938	0.985255	PTH1R
viral	0.931016	0.987498	PTH1R
bacterial	0.338174	0.943957	SIT 1.00
viral	0.324274	0.968584	SIT 1.00
bacterial	0.271868	0.938385	STC1
viral	0.574087	0.97685	STC1
bacterial	0.648329	0.962389	TPSAB1
viral	0.948574	0.988346	TPSAB1
bacterial	0.639043	0.961918	TRAF2
viral	0.0826767	0.95109	TRAF2
bacterial	0.444504	0.951222	TRIM21
viral	0.994893	0.992535	TRIM21

## Sheet: Table S6 Levene-Test Proteomics
p-Value	L-statistic	Analyte
0.810417	0.0580926	DSG4
0.110735	2.62614	CLEC1A
0.911914	0.012349	TOP2B
0.830364	0.0463272	AMN
0.307334	1.06136	PGF
0.193453	1.73251	ENAH
0.838616	0.0418664	PDGFC
0.338089	0.933579	BAMBI
0.0259104	5.23674	CAPG
0.015108	6.2846	BID
0.284382	1.16831	NUCB2
0.366584	0.828582	INPPL1
0.311968	1.04104	ST3GAL1
0.682782	0.168762	CA14
0.442092	0.599325	FOXO1
0.268585	1.24863	CA12
0.0209089	5.64891	PLIN1
0.399206	0.721696	YES1
0.184832	1.80247	LAT2
0.429758	0.63261	KIM1
0.963599	0.00210152	STX8
0.898936	0.0162774	GALNT10
0.972323	0.00121457	PON2
0.408999	0.692057	NPPC
0.224125	1.51101	BANK1
0.94024	0.00567085	NBN
0.383323	0.772099	ENTPD6
0.437758	0.610854	MAP4K5
0.414644	0.675448	CALCA
0.142144	2.2166	PTN
0.942552	0.00523993	NCF2
0.710703	0.138982	FGR
0.971928	0.00124944	CNTN2
0.100791	2.78403	PVALB
0.278981	1.19512	EGFL7
0.161015	2.01773	TMPRSS15
0.940621	0.00559873	4E-BP1
0.0205927	5.67843	ADA
0.509333	0.441068	AXIN1
0.4769	0.512812	CCL11
0.0667343	3.49637	CCL19
0.919282	0.0103626	CCL20
0.88765	0.0201423	CCL23
0.0977249	2.83626	CCL25
0.503346	0.453716	CCL28
0.155661	2.07129	CCL3
0.0616195	3.64039	CCL4
0.178379	1.85742	CD244
0.782911	0.0766484	CD40
0.79566	0.0677068	CD5
0.949682	0.00401818	CD6
0.951785	0.00368897	CD8A
0.119671	2.49734	CDCP1
0.859062	0.0318224	CSF-1
0.660445	0.195053	CST5
0.0535216	3.88995	CX3CL1
0.770737	0.0857473	CXCL1
0.979725	0.00065162	CXCL10
0.0311515	4.88759	CXCL11
0.896558	0.017057	CXCL5
0.258543	1.30289	CXCL6
0.273509	1.22296	CXCL9
0.351063	0.884308	DNER
0.646196	0.213065	EN-RAGE
0.620734	0.247578	FGF-19
0.0379841	4.51703	FGF-21
0.326503	0.979812	Flt3L
0.927783	0.00828897	HGF
0.0463306	4.1516	IFN-gamma
0.286305	1.15892	IL10
0.86606	0.0287152	IL-10RB
0.0323435	4.817	IL-12B
0.973093	0.0011479	IL-17C
0.048958	4.05119	IL18
0.946692	0.00451069	IL-18R1
0.3164	1.02197	IL7
0.388377	0.755738	IL8
0.969736	0.00145235	LAP TGF-beta-1
0.351557	0.882481	LIF-R
0.0545003	3.85733	MCP-1
0.29841	1.10166	MCP-2
0.629168	0.235777	MCP-4
0.47837	0.509384	MMP-1
0.734173	0.116469	MMP-10
0.971189	0.00131617	OPG
0.779833	0.0789106	OSM
0.253827	1.3293	PD-L1
0.129339	2.36975	SCF
0.352098	0.880489	STAMBP
0.979175	0.00068751	TGF-alpha
0.0832013	3.11138	TNF
0.249966	1.35138	TNFB
0.578591	0.312151	TNFRSF9
0.330533	0.963484	TNFSF14
0.235156	1.44022	TRAIL
0.142225	2.21568	TRANCE
0.167331	1.95717	TWEAK
0.0211447	5.62721	uPA
0.526079	0.407035	VEGFA
0.919682	0.0102596	AREG
0.169935	1.93297	BACH1
0.817683	0.0536443	BTN3A2
0.100605	2.78714	CD83
0.011414	6.84346	CDSN
0.344947	0.907219	CKAP4
0.713985	0.135697	CLEC4A
0.115886	2.55053	CLEC4C
0.782018	0.077297	CLEC4D
0.0747047	3.29833	CLEC4G
0.349635	0.889609	CLEC7A
0.558118	0.34712	CXADR
0.13516	2.29807	DCBLD2
0.30013	1.09378	DCTN1
0.42183	0.65479	DFFA
0.859866	0.0314562	EIF4G1
0.0324243	4.81231	FAM3B
0.774506	0.0828711	FCRL6
0.628342	0.236917	GLB1
0.175395	1.88362	HCLS1
0.493221	0.475709	HEXIM1
0.0398175	4.42978	HNMT
0.870934	0.0266402	HSD11B1
0.362486	0.842973	IFNLR1
0.152682	2.10202	ITGB6
0.248786	1.35822	ITM2A
0.209075	1.61478	KLRD1
0.348732	0.892974	KRT19
0.445422	0.590585	LAG3
0.324178	0.989358	LAMP3
0.87943	0.0232215	LILRB4
0.876792	0.0242573	LY75
0.771641	0.0850526	MASP1
0.610179	0.26286	MGMT
0.197092	1.70409	MILR1
0.0312582	4.88116	NCR1
0.55329	0.355731	PIK3AP1
0.335907	0.942122	PLXNA4
0.257934	1.30627	PPP1R9B
0.253313	1.33222	PRDX1
0.44541	0.590615	PRDX5
0.190747	1.75406	PTH1R
0.114168	2.57531	SIT 1.00
0.000873855	12.3681	STC1
0.694769	0.155567	TPSAB1
0.059684	3.69454	TRAF2
0.888608	0.0197979	TRIM21

## Sheet: Table S7 Reactome Analysis
Name	Direction	FDR	PValue	NGenes	MeanAbsT0	MeanWeightT0	av_foldchange	sig
Class I MHC mediated antigen processing & presentation	Down	0.005	0.006	2	2.16186	2.07385	-0.41556	TRUE
Neutrophil degranulation	Down	0.011	0.01	8	2.1668	2.28174	-0.22482	TRUE
TRAIL signaling	Up	0.015	0.021	1	2.27444	2.31777	0.855649	TRUE
G alpha (q) signalling events	Down	0.024	0.026	1	2.38421	2.51202	-0.852741	TRUE
Formyl peptide receptors bind formyl peptides and many other ligands	Down	0.024	0.026	1	2.38421	2.51202	-0.852741	TRUE
Transcriptional regulation by the AP-2 (TFAP2) family of transcription factors	Down	0.032	0.027	2	2.41728	1.62668	-0.763521	TRUE
TFAP2 (AP-2) family regulates transcription of growth factors and their receptors	Down	0.032	0.027	2	2.41728	1.62668	-0.763521	TRUE
Cytokine Signaling in Immune system	Up	0.034	0.029	41	2.21617	2.36725	0.0217602	TRUE
Interleukin-6 family signaling	Down	0.034	0.03	2	2.08819	2.29307	-0.950037	TRUE
IL-6-type cytokine receptor ligand interactions	Down	0.034	0.03	2	2.08819	2.29307	-0.950037	TRUE
Calcitonin-like ligand receptors	Down	0.03	0.032	1	2.71237	2.84685	-2.61148	TRUE
Amyloid fiber formation	Down	0.03	0.032	1	2.71237	2.84685	-2.61148	TRUE
Dectin-2 family	Down	0.035	0.033	3	2.14665	2.42647	-0.341162	TRUE
TNFs bind their physiological receptors	Up	0.04	0.035	5	2.12895	2.46216	0.0100883	TRUE
Signaling by Receptor Tyrosine Kinases	Down	0.058	0.037	13	1.77421	1.29537	-0.076696	FALSE
Immune System	Down	0.052	0.038	64	1.76563	2.10249	-0.0176453	FALSE
Estrogen-dependent gene expression	Down	0.059	0.042	2	1.45598	0.76327	-0.4851	FALSE
Innate Immune System	Down	0.054	0.045	17	1.36981	1.43576	-0.14296	FALSE
Interferon gamma signaling	Up	0.049	0.051	2	1.76039	1.7846	1.29918	TRUE
STING mediated induction of host immune responses	Up	0.063	0.054	1	1.42888	1.44304	0.779703	FALSE
Cytosolic sensors of pathogen-associated DNA	Up	0.063	0.054	1	1.42888	1.44304	0.779703	FALSE
Regulation of innate immune responses to cytosolic DNA	Up	0.063	0.054	1	1.42888	1.44304	0.779703	FALSE
TNF receptor superfamily (TNFSF) members mediating non-canonical NF-kB pathway	Up	0.04	0.054	6	1.60748	1.87965	0.0673958	TRUE
Antigen processing: Ubiquitination & Proteasome degradation	Up	0.063	0.054	1	1.42888	1.44304	0.779703	FALSE
Signaling by EGFR in Cancer	Down	0.061	0.063	2	1.74358	0.955446	-0.68363	FALSE
Signaling by EGFR	Down	0.061	0.063	2	1.74358	0.955446	-0.68363	FALSE
GRB2 events in EGFR signaling	Down	0.061	0.063	2	1.74358	0.955446	-0.68363	FALSE
GAB1 signalosome	Down	0.061	0.063	2	1.74358	0.955446	-0.68363	FALSE
SHC1 events in EGFR signaling	Down	0.061	0.063	2	1.74358	0.955446	-0.68363	FALSE
EGFR downregulation	Down	0.061	0.063	2	1.74358	0.955446	-0.68363	FALSE
COPII-mediated vesicle transport	Down	0.061	0.063	2	1.74358	0.955446	-0.68363	FALSE
EGFR interacts with phospholipase C-gamma	Down	0.061	0.063	2	1.74358	0.955446	-0.68363	FALSE
Signaling by Overexpressed Wild-Type EGFR in Cancer	Down	0.061	0.063	2	1.74358	0.955446	-0.68363	FALSE
Inhibition of Signaling by Overexpressed EGFR	Down	0.061	0.063	2	1.74358	0.955446	-0.68363	FALSE
Cargo concentration in the ER	Down	0.061	0.063	2	1.74358	0.955446	-0.68363	FALSE
Cargo recognition for clathrin-mediated endocytosis	Down	0.061	0.063	2	1.74358	0.955446	-0.68363	FALSE
Clathrin-mediated endocytosis	Down	0.061	0.063	2	1.74358	0.955446	-0.68363	FALSE
Extra-nuclear estrogen signaling	Down	0.061	0.063	2	1.74358	0.955446	-0.68363	FALSE
Estrogen-dependent nuclear events downstream of ESR-membrane signaling	Down	0.061	0.063	2	1.74358	0.955446	-0.68363	FALSE
Signaling by MET	Down	0.06	0.065	1	1.71994	1.29335	-1.00692	FALSE
MET Receptor Activation	Down	0.06	0.065	1	1.71994	1.29335	-1.00692	FALSE
Negative regulation of MET activity	Down	0.06	0.065	1	1.71994	1.29335	-1.00692	FALSE
MET activates RAS signaling	Down	0.06	0.065	1	1.71994	1.29335	-1.00692	FALSE
MET activates PI3K/AKT signaling	Down	0.06	0.065	1	1.71994	1.29335	-1.00692	FALSE
MET activates PTPN11	Down	0.06	0.065	1	1.71994	1.29335	-1.00692	FALSE
MET activates PTK2 signaling	Down	0.06	0.065	1	1.71994	1.29335	-1.00692	FALSE
MET interacts with TNS proteins	Down	0.06	0.065	1	1.71994	1.29335	-1.00692	FALSE
MET activates RAP1 and RAC1	Down	0.06	0.065	1	1.71994	1.29335	-1.00692	FALSE
MET receptor recycling	Down	0.06	0.065	1	1.71994	1.29335	-1.00692	FALSE
MET activates STAT3	Down	0.06	0.065	1	1.71994	1.29335	-1.00692	FALSE
MET promotes cell motility	Down	0.06	0.065	1	1.71994	1.29335	-1.00692	FALSE
Drug-mediated inhibition of MET activation	Down	0.06	0.065	1	1.71994	1.29335	-1.00692	FALSE
Interleukin-4 and Interleukin-13 signaling	Down	0.062	0.069	13	1.68511	1.58614	-0.165179	FALSE
Phosphate bond hydrolysis by NTPDase proteins	Up	0.073	0.07	1	1.55201	1.73988	0.386752	FALSE
Nucleotide catabolism	Up	0.073	0.07	1	1.55201	1.73988	0.386752	FALSE
ROS and RNS production in phagocytes	Down	0.071	0.071	1	1.62845	1.48983	-1.61082	FALSE
Cross-presentation of particulate exogenous antigens (phagosomes)	Down	0.071	0.071	1	1.62845	1.48983	-1.61082	FALSE
Antigen processing-Cross presentation	Down	0.071	0.071	1	1.62845	1.48983	-1.61082	FALSE
RHO GTPase Effectors	Down	0.071	0.071	1	1.62845	1.48983	-1.61082	FALSE
RHO GTPases Activate NADPH Oxidases	Down	0.071	0.071	1	1.62845	1.48983	-1.61082	FALSE
RAC1 GTPase cycle	Down	0.071	0.071	1	1.62845	1.48983	-1.61082	FALSE
RAC2 GTPase cycle	Down	0.071	0.071	1	1.62845	1.48983	-1.61082	FALSE
RAC3 GTPase cycle	Down	0.071	0.071	1	1.62845	1.48983	-1.61082	FALSE
RAF/MAP kinase cascade	Down	0.081	0.072	6	1.72978	1.0695	-0.206712	FALSE
MAPK1/MAPK3 signaling	Down	0.081	0.072	6	1.72978	1.0695	-0.206712	FALSE
MHC class II antigen presentation	Up	0.055	0.073	2	1.22306	1.38179	0.451261	FALSE
Negative regulation of the PI3K/AKT network	Down	0.104	0.075	7	1.49784	0.906399	-0.219598	FALSE
Constitutive Signaling by Aberrant PI3K in Cancer	Down	0.104	0.075	7	1.49784	0.906399	-0.219598	FALSE
PI5P, PP2A and IER3 Regulate PI3K/AKT Signaling	Down	0.104	0.075	7	1.49784	0.906399	-0.219598	FALSE
VEGFA-VEGFR2 Pathway	Down	0.085	0.076	2	1.53747	1.33987	-0.987683	FALSE
C-type lectin receptors (CLRs)	Down	0.082	0.084	4	1.76099	2.05469	-0.315633	FALSE
Advanced glycosylation endproduct receptor signaling	Down	0.085	0.084	1	1.78904	1.55159	-1.10554	FALSE
Interferon Signaling	Up	0.097	0.092	3	1.23738	1.21924	0.994164	FALSE
MAPK family signaling cascades	Down	0.117	0.095	7	1.33416	0.726889	-0.146299	FALSE
Signaling by Interleukins	Down	0.102	0.096	31	1.6164	1.63764	-0.0126085	FALSE
Asparagine N-linked glycosylation	Down	0.14	0.111	5	0.917814	0.342339	-0.130129	FALSE
Interleukin-12 family signaling	Up	0.118	0.112	3	1.77625	1.85011	1.13033	FALSE
Interleukin-12 signaling	Up	0.118	0.112	3	1.77625	1.85011	1.13033	FALSE
ER to Golgi Anterograde Transport	Down	0.122	0.113	3	0.978542	0.317882	-0.405713	FALSE
Membrane Trafficking	Down	0.122	0.113	3	0.978542	0.317882	-0.405713	FALSE
Transport to the Golgi and subsequent modification	Down	0.122	0.113	3	0.978542	0.317882	-0.405713	FALSE
PIP3 activates AKT signaling	Down	0.165	0.12	8	1.15106	0.601585	-0.165126	FALSE
PI3K/AKT Signaling in Cancer	Down	0.165	0.12	8	1.15106	0.601585	-0.165126	FALSE
Intracellular signaling by second messengers	Down	0.165	0.12	8	1.15106	0.601585	-0.165126	FALSE
Infectious disease	Down	0.126	0.125	9	0.973929	0.747249	-0.0826738	FALSE
ESR-mediated signaling	Down	0.151	0.128	3	0.953886	0.308996	-0.391654	FALSE
Interleukin-23 signaling	Up	0.127	0.128	1	1.4605	1.58475	0.889142	FALSE
Caspase activation via Death Receptors in the presence of ligand	Up	0.053	0.129	2	0.97426	0.95649	0.460266	FALSE
Regulation by c-FLIP	Up	0.053	0.129	2	0.97426	0.95649	0.460266	FALSE
RIPK1-mediated regulated necrosis	Up	0.053	0.129	2	0.97426	0.95649	0.460266	FALSE
CASP8 activity is inhibited	Up	0.053	0.129	2	0.97426	0.95649	0.460266	FALSE
Caspase activation via extrinsic apoptotic signalling pathway	Up	0.053	0.129	2	0.97426	0.95649	0.460266	FALSE
Regulation of necroptotic cell death	Up	0.053	0.129	2	0.97426	0.95649	0.460266	FALSE
Dimerization of procaspase-8	Up	0.053	0.129	2	0.97426	0.95649	0.460266	FALSE
TNFR2 non-canonical NF-kB pathway	Up	0.134	0.138	9	1.12806	1.42881	0.0221462	FALSE
Platelet homeostasis	Down	0.154	0.143	1	1.04788	1.02545	-0.782877	FALSE
Platelet sensitization by LDL	Down	0.154	0.143	1	1.04788	1.02545	-0.782877	FALSE
Platelet degranulation	Down	0.101	0.145	3	1.07502	0.574119	-0.504788	FALSE
Glucocorticoid biosynthesis	Up	0.142	0.145	1	1.13833	1.26735	0.490008	FALSE
Metabolism of steroid hormones	Up	0.142	0.145	1	1.13833	1.26735	0.490008	FALSE
Platelet activation, signaling and aggregation	Down	0.101	0.145	3	1.07502	0.574119	-0.504788	FALSE
Response to elevated platelet cytosolic Ca2+	Down	0.101	0.145	3	1.07502	0.574119	-0.504788	FALSE
Metabolism of steroids	Up	0.142	0.145	1	1.13833	1.26735	0.490008	FALSE
Prednisone ADME	Up	0.142	0.145	1	1.13833	1.26735	0.490008	FALSE
SARS-CoV Infections	Down	0.157	0.146	4	1.02151	0.970578	-0.188318	FALSE
Attachment and Entry	Down	0.156	0.146	1	1.31788	1.45262	-0.882381	FALSE
Early SARS-CoV-2 Infection Events	Down	0.156	0.146	1	1.31788	1.45262	-0.882381	FALSE
Keratan sulfate biosynthesis	Up	0.156	0.156	1	0.987414	0.846069	0.448583	FALSE
SARS-CoV-1 Infection	Up	0.156	0.156	1	0.987414	0.846069	0.448583	FALSE
Maturation of protein 3a	Up	0.156	0.156	1	0.987414	0.846069	0.448583	FALSE
Translation of Structural Proteins	Up	0.156	0.156	1	0.987414	0.846069	0.448583	FALSE
Maturation of spike protein	Up	0.156	0.156	1	0.987414	0.846069	0.448583	FALSE
Translation of Structural Proteins	Up	0.156	0.156	1	0.987414	0.846069	0.448583	FALSE
Maturation of protein 3a	Up	0.156	0.156	1	0.987414	0.846069	0.448583	FALSE
Termination of O-glycan biosynthesis	Up	0.156	0.156	1	0.987414	0.846069	0.448583	FALSE
Late SARS-CoV-2 Infection Events	Up	0.156	0.156	1	0.987414	0.846069	0.448583	FALSE
Hemostasis	Down	0.164	0.159	9	0.859518	0.598869	-0.192149	FALSE
Differentiation of keratinocytes in interfollicular epidermis in mammalian skin	Up	0.171	0.168	1	1.00378	1.15294	1.02667	FALSE
Developmental Cell Lineages	Up	0.171	0.168	1	1.00378	1.15294	1.02667	FALSE
Signal Transduction	Down	0.232	0.171	47	0.878809	0.844666	-0.0150673	FALSE
Class B/2 (Secretin family receptors)	Down	0.187	0.171	2	1.1569	1.29365	-1.29831	FALSE
G alpha (s) signalling events	Down	0.187	0.171	2	1.1569	1.29365	-1.29831	FALSE
Anti-inflammatory response favouring Leishmania parasite infection	Up	0.173	0.173	3	0.838736	0.662554	0.160339	FALSE
FCGR3A-mediated IL10 synthesis	Up	0.173	0.173	3	0.838736	0.662554	0.160339	FALSE
Leishmania parasite growth and survival	Up	0.173	0.173	3	0.838736	0.662554	0.160339	FALSE
Regulation of IFNG signaling	Up	0.188	0.18	1	1.06069	1.08076	1.81866	FALSE
RUNX1 and FOXP3 control the development of regulatory T lymphocytes (Tregs)	Up	0.188	0.18	1	1.06069	1.08076	1.81866	FALSE
IFNG signaling activates MAPKs	Up	0.188	0.18	1	1.06069	1.08076	1.81866	FALSE
SARS-CoV-2 Infection	Down	0.189	0.181	3	0.864383	0.886878	-0.129576	FALSE
Gene and protein expression by JAK-STAT signaling after Interleukin-12 stimulation	Up	0.183	0.184	2	1.14272	1.14533	1.25093	FALSE
Death Receptor Signaling	Up	0.121	0.19	3	0.728556	0.73271	0.380772	FALSE
Viral Infection Pathways	Down	0.183	0.206	5	0.733077	0.553278	-0.179236	FALSE
Fcgamma receptor (FCGR) dependent phagocytosis	Down	0.182	0.207	2	0.634537	0.430347	-0.101088	FALSE
FCGR activation	Down	0.182	0.207	2	0.634537	0.430347	-0.101088	FALSE
Interleukin-10 signaling	Up	0.218	0.207	14	1.22894	1.41062	0.117715	FALSE
Parasite infection	Down	0.182	0.207	2	0.634537	0.430347	-0.101088	FALSE
Leishmania phagocytosis	Down	0.182	0.207	2	0.634537	0.430347	-0.101088	FALSE
FCGR3A-mediated phagocytosis	Down	0.182	0.207	2	0.634537	0.430347	-0.101088	FALSE
GPCR downstream signalling	Down	0.24	0.214	17	1.01984	1.31989	-0.0616782	FALSE
MITF-M-regulated melanocyte development	Up	0.217	0.218	1	0.867436	0.851397	0.661814	FALSE
Transcriptional and post-translational regulation of MITF-M expression and activity	Up	0.217	0.218	1	0.867436	0.851397	0.661814	FALSE
Regulated Necrosis	Up	0.145	0.22	3	0.69724	0.698411	0.197209	FALSE
Metabolism of nucleotides	Up	0.226	0.224	2	0.690459	0.866237	0.267713	FALSE
Toll Like Receptor 4 (TLR4) Cascade	Down	0.133	0.228	2	0.631028	0.414721	-0.520328	FALSE
MyD88:MAL(TIRAP) cascade initiated on plasma membrane	Down	0.133	0.228	2	0.631028	0.414721	-0.520328	FALSE
MyD88-independent TLR4 cascade	Down	0.133	0.228	2	0.631028	0.414721	-0.520328	FALSE
Toll Like Receptor 9 (TLR9) Cascade	Down	0.133	0.228	2	0.631028	0.414721	-0.520328	FALSE
Toll Like Receptor 10 (TLR10) Cascade	Down	0.133	0.228	2	0.631028	0.414721	-0.520328	FALSE
Toll Like Receptor 3 (TLR3) Cascade	Down	0.133	0.228	2	0.631028	0.414721	-0.520328	FALSE
Toll Like Receptor 5 (TLR5) Cascade	Down	0.133	0.228	2	0.631028	0.414721	-0.520328	FALSE
Toll Like Receptor TLR1:TLR2 Cascade	Down	0.133	0.228	2	0.631028	0.414721	-0.520328	FALSE
Toll Like Receptor 7/8 (TLR7/8) Cascade	Down	0.133	0.228	2	0.631028	0.414721	-0.520328	FALSE
Toll Like Receptor TLR6:TLR2 Cascade	Down	0.133	0.228	2	0.631028	0.414721	-0.520328	FALSE
Toll-like Receptor Cascades	Down	0.133	0.228	2	0.631028	0.414721	-0.520328	FALSE
DDX58/IFIH1-mediated induction of interferon-alpha/beta	Down	0.133	0.228	2	0.631028	0.414721	-0.520328	FALSE
Toll Like Receptor 2 (TLR2) Cascade	Down	0.133	0.228	2	0.631028	0.414721	-0.520328	FALSE
TAK1-dependent IKK and NF-kappa-B activation	Down	0.133	0.228	2	0.631028	0.414721	-0.520328	FALSE
Interleukin-1 signaling	Down	0.133	0.228	2	0.631028	0.414721	-0.520328	FALSE
TRAF6 mediated NF-kB activation	Down	0.133	0.228	2	0.631028	0.414721	-0.520328	FALSE
TRIF (TICAM1)-mediated TLR4 signaling	Down	0.133	0.228	2	0.631028	0.414721	-0.520328	FALSE
TRAF6 mediated induction of NFkB and MAP kinases upon TLR7/8 or 9 activation	Down	0.133	0.228	2	0.631028	0.414721	-0.520328	FALSE
MyD88 dependent cascade initiated on endosome	Down	0.133	0.228	2	0.631028	0.414721	-0.520328	FALSE
MyD88 cascade initiated on plasma membrane	Down	0.133	0.228	2	0.631028	0.414721	-0.520328	FALSE
Signaling by GPCR	Down	0.264	0.235	20	0.967672	1.27111	-0.0390785	FALSE
GPCR ligand binding	Down	0.264	0.235	20	0.967672	1.27111	-0.0390785	FALSE
Cellular response to chemical stress	Down	0.27	0.239	7	0.679378	0.636112	-0.0800218	FALSE
MDK and PTN in ALK signaling	Up	0.256	0.245	1	0.650995	0.79498	1.15991	FALSE
Leishmania infection	Up	0.252	0.246	4	0.641289	0.50229	0.0380284	FALSE
Parasitic Infection Pathways	Up	0.252	0.246	4	0.641289	0.50229	0.0380284	FALSE
Vesicle-mediated transport	Down	0.315	0.253	4	0.443374	-0.105992	-0.293017	FALSE
Signaling by VEGF	Down	0.309	0.255	3	0.716733	0.593255	-0.676089	FALSE
Interleukin-7 signaling	Down	0.331	0.259	2	0.622301	0.371125	-0.462803	FALSE
Dissolution of Fibrin Clot	Up	0.284	0.267	1	0.452393	0.577751	0.269469	FALSE
Detoxification of Reactive Oxygen Species	Down	0.302	0.274	3	0.588213	0.568948	-0.567671	FALSE
Signaling by PDGF	Up	0.294	0.281	1	0.40869	0.549491	0.228439	FALSE
Regulation of gene expression by Hypoxia-inducible Factor	Down	0.289	0.284	1	0.545865	0.405039	-0.364544	FALSE
Cellular response to hypoxia	Down	0.289	0.284	1	0.545865	0.405039	-0.364544	FALSE
Signaling by Rho GTPases	Down	0.302	0.284	2	0.581192	0.520135	-0.858566	FALSE
VEGFR2 mediated cell proliferation	Down	0.289	0.284	1	0.545865	0.405039	-0.364544	FALSE
RHO GTPase cycle	Down	0.302	0.284	2	0.581192	0.520135	-0.858566	FALSE
Potential therapeutics for SARS	Down	0.289	0.284	1	0.545865	0.405039	-0.364544	FALSE
Signaling by Rho GTPases, Miro GTPases and RHOBTB3	Down	0.302	0.284	2	0.581192	0.520135	-0.858566	FALSE
Signaling by SCF-KIT	Up	0.266	0.29	2	0.506945	0.30727	0.621257	FALSE
Regulation of KIT signaling	Up	0.266	0.29	2	0.506945	0.30727	0.621257	FALSE
G alpha (i) signalling events	Up	0.345	0.293	15	0.663262	0.932754	0.103206	FALSE
Diseases of signal transduction by growth factor receptors and second messengers	Up	0.318	0.296	13	0.463785	-0.137829	0.0109538	FALSE
CD163 mediating an anti-inflammatory response	Up	0.306	0.296	1	0.555363	0.538975	0.683195	FALSE
Class A/1 (Rhodopsin-like receptors)	Up	0.356	0.306	18	0.634381	0.908649	0.100836	FALSE
Peptide ligand-binding receptors	Up	0.356	0.306	18	0.634381	0.908649	0.100836	FALSE
Signaling by ALK	Up	0.322	0.314	2	0.466913	0.629762	0.731176	FALSE
NFE2L2 regulating inflammation associated genes	Up	0.325	0.32	1	0.412091	0.391119	0.425656	FALSE
Drug ADME	Up	0.341	0.329	2	0.397946	0.53211	0.319341	FALSE
Signaling by Nuclear Receptors	Down	0.435	0.334	4	0.27793	-0.253622	-0.28626	FALSE
Glycosaminoglycan metabolism	Up	0.37	0.357	2	0.252727	0.151961	0.283247	FALSE
Keratan sulfate/keratin metabolism	Up	0.37	0.357	2	0.252727	0.151961	0.283247	FALSE
Sialic acid metabolism	Up	0.37	0.357	2	0.252727	0.151961	0.283247	FALSE
Biosynthesis of the N-glycan precursor (dolichol lipid-linked oligosaccharide, LLO) and transfer to a nascent protein	Up	0.37	0.357	2	0.252727	0.151961	0.283247	FALSE
Synthesis of substrates in N-glycan biosythesis	Up	0.37	0.357	2	0.252727	0.151961	0.283247	FALSE
Metabolism of carbohydrates	Up	0.37	0.357	2	0.252727	0.151961	0.283247	FALSE
Apoptosis	Up	0.303	0.368	4	0.295707	0.329302	0.113514	FALSE
Basigin interactions	Down	0.384	0.371	1	0.222438	0.27318	-0.532064	FALSE
Intrinsic Pathway for Apoptosis	Down	0.397	0.377	1	0.289567	0.322018	-0.49348	FALSE
Activation of BAD and translocation to mitochondria	Down	0.397	0.377	1	0.289567	0.322018	-0.49348	FALSE
Activation and oligomerization of BAK protein	Down	0.397	0.377	1	0.289567	0.322018	-0.49348	FALSE
BH3-only proteins associate with and inactivate anti-apoptotic BCL-2 members	Down	0.397	0.377	1	0.289567	0.322018	-0.49348	FALSE
Activation, translocation and oligomerization of BAX	Down	0.397	0.377	1	0.289567	0.322018	-0.49348	FALSE
Activation of BH3-only proteins	Down	0.397	0.377	1	0.289567	0.322018	-0.49348	FALSE
TP53 Regulates Transcription of Cell Death Genes	Down	0.397	0.377	1	0.289567	0.322018	-0.49348	FALSE
TP53 Regulates Transcription of Genes Involved in Cytochrome C Release	Down	0.397	0.377	1	0.289567	0.322018	-0.49348	FALSE
Activation, myristolyation of BID and translocation to mitochondria	Down	0.397	0.377	1	0.289567	0.322018	-0.49348	FALSE
Interleukin-20 family signaling	Down	0.394	0.38	2	0.3461	0.506209	-0.0203265	FALSE
O-linked glycosylation	Up	0.444	0.385	2	0.0203896	-0.0331802	0.238283	FALSE
O-linked glycosylation of mucins	Up	0.444	0.385	2	0.0203896	-0.0331802	0.238283	FALSE
KEAP1-NFE2L2 pathway	Up	0.401	0.388	5	0.202206	0.180097	0.285055	FALSE
Interleukin-1 family signaling	Down	0.365	0.389	4	0.208689	0.113253	-0.381607	FALSE
Collagen degradation	Down	0.429	0.399	2	0.195576	0.312713	-0.44436	FALSE
Other interleukin signaling	Up	0.431	0.4	3	0.0938192	0.263687	0.0144305	FALSE
Programmed Cell Death	Up	0.364	0.4	5	0.188392	0.230586	0.0250305	FALSE
ATF4 activates genes in response to endoplasmic reticulum stress	Up	0.436	0.424	2	0.0697007	0.065065	0.080276	FALSE
PERK regulates gene expression	Up	0.436	0.424	2	0.0697007	0.065065	0.080276	FALSE
Integrin cell surface interactions	Down	0.449	0.429	1	-0.0904379	-0.0129394	-0.14682	FALSE
PD-1 signaling	Up	0.445	0.435	1	0.00931944	0.0956386	0.302437	FALSE
STAT3 nuclear events downstream of ALK signaling	Up	0.445	0.435	1	0.00931944	0.0956386	0.302437	FALSE
Synthesis of 5-eicosatetraenoic acids	Up	0.455	0.438	1	-0.0485816	0.0551556	0.188538	FALSE
Arachidonate metabolism	Up	0.455	0.438	1	-0.0485816	0.0551556	0.188538	FALSE
Fatty acid metabolism	Up	0.455	0.438	1	-0.0485816	0.0551556	0.188538	FALSE
Cellular responses to stress	Down	0.45	0.459	11	0.0729202	-0.00355698	-0.0988248	FALSE
Cellular responses to stimuli	Down	0.45	0.459	11	0.0729202	-0.00355698	-0.0988248	FALSE
Chemokine receptors bind chemokines	Up	0.543	0.469	17	0.074517	0.325738	0.156929	FALSE
TNFR1-mediated ceramide production	Up	0.502	0.49	1	-0.115916	-0.0835908	0.221785	FALSE
Transcriptional regulation by RUNX1	Up	0.491	0.502	3	-0.0331686	0.0163672	0.735478	FALSE
Interleukin-1 processing	Down	0.519	0.506	1	-0.170156	-0.142998	-0.328905	FALSE
Pyroptosis	Down	0.519	0.506	1	-0.170156	-0.142998	-0.328905	FALSE
Purinergic signaling in leishmaniasis infection	Down	0.519	0.506	1	-0.170156	-0.142998	-0.328905	FALSE
Cell recruitment (pro-inflammatory response)	Down	0.519	0.506	1	-0.170156	-0.142998	-0.328905	FALSE
Adaptive Immune System	Up	0.598	0.509	16	-0.136672	0.0444251	0.0420501	FALSE
Degradation of the extracellular matrix	Down	0.538	0.509	3	-0.0510338	0.101689	-0.219041	FALSE
Activation of Matrix Metalloproteinases	Down	0.538	0.509	3	-0.0510338	0.101689	-0.219041	FALSE
Interleukin-17 signaling	Down	0.534	0.511	1	-0.185204	-0.0819486	-0.333877	FALSE
Disease	Down	0.516	0.512	25	0.0132424	-0.421182	-0.0454574	FALSE
CLEC7A (Dectin-1) signaling	Down	0.523	0.513	1	-0.196113	-0.0933888	-0.239046	FALSE
Muscle contraction	Down	0.534	0.515	1	-0.137329	-0.0261222	-0.356235	FALSE
Cardiac conduction	Down	0.534	0.515	1	-0.137329	-0.0261222	-0.356235	FALSE
Physiological factors	Down	0.534	0.515	1	-0.137329	-0.0261222	-0.356235	FALSE
Costimulation by the CD28 family	Up	0.502	0.521	2	-0.0998347	-0.227132	0.441569	FALSE
Antigen activates B Cell Receptor (BCR) leading to generation of second messengers	Down	0.543	0.531	1	-0.274165	-0.221629	-0.296912	FALSE
Signaling by the B Cell Receptor (BCR)	Down	0.543	0.531	1	-0.274165	-0.221629	-0.296912	FALSE
Signaling by NOTCH	Up	0.556	0.537	1	-0.218785	-0.117165	0.169474	FALSE
Signaling by NOTCH1	Up	0.556	0.537	1	-0.218785	-0.117165	0.169474	FALSE
Activated NOTCH1 Transmits Signal to the Nucleus	Up	0.556	0.537	1	-0.218785	-0.117165	0.169474	FALSE
Signaling by ERBB2	Up	0.528	0.546	1	-0.150507	-0.416852	0.580701	FALSE
PECAM1 interactions	Up	0.528	0.546	1	-0.150507	-0.416852	0.580701	FALSE
EPH-Ephrin signaling	Up	0.528	0.546	1	-0.150507	-0.416852	0.580701	FALSE
CD28 co-stimulation	Up	0.528	0.546	1	-0.150507	-0.416852	0.580701	FALSE
CTLA4 inhibitory signaling	Up	0.528	0.546	1	-0.150507	-0.416852	0.580701	FALSE
EPHB-mediated forward signaling	Up	0.528	0.546	1	-0.150507	-0.416852	0.580701	FALSE
EPHA-mediated growth cone collapse	Up	0.528	0.546	1	-0.150507	-0.416852	0.580701	FALSE
EPH-ephrin mediated repulsion of cells	Up	0.528	0.546	1	-0.150507	-0.416852	0.580701	FALSE
Transcriptional regulation by RUNX2	Up	0.528	0.546	1	-0.150507	-0.416852	0.580701	FALSE
RUNX2 regulates osteoblast differentiation	Up	0.528	0.546	1	-0.150507	-0.416852	0.580701	FALSE
RUNX2 regulates bone development	Up	0.528	0.546	1	-0.150507	-0.416852	0.580701	FALSE
Regulation of signaling by CBL	Up	0.528	0.546	1	-0.150507	-0.416852	0.580701	FALSE
Signaling by KIT in disease	Up	0.528	0.546	1	-0.150507	-0.416852	0.580701	FALSE
Signaling by phosphorylated juxtamembrane, extracellular and kinase domain KIT mutants	Up	0.528	0.546	1	-0.150507	-0.416852	0.580701	FALSE
Interleukin-37 signaling	Down	0.566	0.549	1	-0.304874	-0.217	-0.156866	FALSE
Senescence-Associated Secretory Phenotype (SASP)	Down	0.574	0.55	1	-0.31352	-0.299103	-0.265104	FALSE
FLT3 Signaling	Up	0.564	0.55	1	-0.288562	-0.326323	0.206555	FALSE
STAT5 Activation	Up	0.564	0.55	1	-0.288562	-0.326323	0.206555	FALSE
FLT3 signaling in disease	Up	0.564	0.55	1	-0.288562	-0.326323	0.206555	FALSE
Negative regulation of FLT3	Up	0.564	0.55	1	-0.288562	-0.326323	0.206555	FALSE
FLT3 signaling through SRC family kinases	Up	0.564	0.55	1	-0.288562	-0.326323	0.206555	FALSE
FLT3 signaling by CBL mutants	Up	0.564	0.55	1	-0.288562	-0.326323	0.206555	FALSE
Signaling by ALK in cancer	Up	0.513	0.553	2	-0.152417	-0.185008	0.416657	FALSE
Signaling by ALK fusions and activated point mutants	Up	0.513	0.553	2	-0.152417	-0.185008	0.416657	FALSE
RUNX1 regulates transcription of genes involved in interleukin signaling	Up	0.575	0.555	1	-0.304522	-0.236407	0.195474	FALSE
Extracellular matrix organization	Down	0.566	0.568	5	-0.260566	-0.241851	-0.18937	FALSE
Metabolism of proteins	Down	0.597	0.569	17	-0.312746	-0.584059	-0.212193	FALSE
Elastic fibre formation	Down	0.528	0.582	2	-0.349487	-0.506944	-0.144863	FALSE
Molecules associated with elastic fibres	Down	0.528	0.582	2	-0.349487	-0.506944	-0.144863	FALSE
ECM proteoglycans	Down	0.528	0.582	2	-0.349487	-0.506944	-0.144863	FALSE
Generic Transcription Pathway	Up	0.63	0.585	14	-0.204388	-0.553167	0.0820607	FALSE
RNA Polymerase II Transcription	Up	0.63	0.585	14	-0.204388	-0.553167	0.0820607	FALSE
Keratinization	Up	0.629	0.591	3	-0.362731	-0.190681	0.379565	FALSE
Formation of the cornified envelope	Up	0.629	0.591	3	-0.362731	-0.190681	0.379565	FALSE
Interleukin-18 signaling	Down	0.616	0.591	2	-0.335897	-0.254557	-0.242885	FALSE
NFE2L2 regulating tumorigenic genes	Down	0.594	0.591	1	-0.406893	-0.54423	-0.204762	FALSE
Influenza Infection	Down	0.57	0.593	1	-0.403812	-0.703988	-0.142906	FALSE
Influenza Virus Induced Apoptosis	Down	0.57	0.593	1	-0.403812	-0.703988	-0.142906	FALSE
TGF-beta receptor signaling in EMT (epithelial to mesenchymal transition)	Down	0.57	0.593	1	-0.403812	-0.703988	-0.142906	FALSE
Syndecan interactions	Down	0.57	0.593	1	-0.403812	-0.703988	-0.142906	FALSE
Non-integrin membrane-ECM interactions	Down	0.57	0.593	1	-0.403812	-0.703988	-0.142906	FALSE
Loss of Function of SMAD2/3 in Cancer	Down	0.57	0.593	1	-0.403812	-0.703988	-0.142906	FALSE
Signaling by TGF-beta Receptor Complex in Cancer	Down	0.57	0.593	1	-0.403812	-0.703988	-0.142906	FALSE
SMAD2/3 Phosphorylation Motif Mutants in Cancer	Down	0.57	0.593	1	-0.403812	-0.703988	-0.142906	FALSE
Loss of Function of TGFBR2 in Cancer	Down	0.57	0.593	1	-0.403812	-0.703988	-0.142906	FALSE
TGFBR2 MSI Frameshift Mutants in Cancer	Down	0.57	0.593	1	-0.403812	-0.703988	-0.142906	FALSE
TGFBR2 Kinase Domain Mutants in Cancer	Down	0.57	0.593	1	-0.403812	-0.703988	-0.142906	FALSE
TGFBR1 KD Mutants in Cancer	Down	0.57	0.593	1	-0.403812	-0.703988	-0.142906	FALSE
Loss of Function of TGFBR1 in Cancer	Down	0.57	0.593	1	-0.403812	-0.703988	-0.142906	FALSE
TGFBR1 LBD Mutants in Cancer	Down	0.57	0.593	1	-0.403812	-0.703988	-0.142906	FALSE
UCH proteinases	Down	0.57	0.593	1	-0.403812	-0.703988	-0.142906	FALSE
Transcriptional regulation by RUNX3	Down	0.57	0.593	1	-0.403812	-0.703988	-0.142906	FALSE
RUNX3 regulates CDKN1A transcription	Down	0.57	0.593	1	-0.403812	-0.703988	-0.142906	FALSE
Regulation of RUNX3 expression and activity	Down	0.57	0.593	1	-0.403812	-0.703988	-0.142906	FALSE
RUNX3 regulates p14-ARF	Down	0.57	0.593	1	-0.403812	-0.703988	-0.142906	FALSE
Signaling by TGFBR3	Down	0.57	0.593	1	-0.403812	-0.703988	-0.142906	FALSE
TGFBR3 regulates TGF-beta signaling	Down	0.57	0.593	1	-0.403812	-0.703988	-0.142906	FALSE
VEGF ligand-receptor interactions	Down	0.643	0.594	2	-0.273671	-0.326883	-0.208722	FALSE
VEGF binds to VEGFR leading to receptor dimerization	Down	0.643	0.594	2	-0.273671	-0.326883	-0.208722	FALSE
Deregulated CDK5 triggers multiple neurodegenerative pathways in Alzheimer's disease models	Up	0.609	0.594	1	-0.326504	-0.294836	0.282415	FALSE
Neurodegenerative Diseases	Up	0.609	0.594	1	-0.326504	-0.294836	0.282415	FALSE
Defective Intrinsic Pathway for Apoptosis	Up	0.609	0.594	1	-0.326504	-0.294836	0.282415	FALSE
Reversible hydration of carbon dioxide	Down	0.645	0.607	2	-0.429078	-0.277948	-0.193489	FALSE
Unfolded Protein Response (UPR)	Up	0.598	0.612	3	-0.388176	-0.409111	0.103557	FALSE
Interleukin-3, Interleukin-5 and GM-CSF signaling	Up	0.638	0.616	2	-0.481255	-0.634544	0.448931	FALSE
Regulation of Insulin-like Growth Factor (IGF) transport and uptake by Insulin-like Growth Factor Binding Proteins (IGFBPs)	Down	0.654	0.621	3	-0.525988	-0.427375	-0.18481	FALSE
betaKlotho-mediated ligand binding	Up	0.639	0.626	1	-0.527529	-0.549895	0.265532	FALSE
Signaling by FGFR	Up	0.639	0.626	1	-0.527529	-0.549895	0.265532	FALSE
FGFR4 ligand binding and activation	Up	0.639	0.626	1	-0.527529	-0.549895	0.265532	FALSE
Phospholipase C-mediated cascade; FGFR4	Up	0.639	0.626	1	-0.527529	-0.549895	0.265532	FALSE
FRS-mediated FGFR4 signaling	Up	0.639	0.626	1	-0.527529	-0.549895	0.265532	FALSE
Downstream signaling of activated FGFR4	Up	0.639	0.626	1	-0.527529	-0.549895	0.265532	FALSE
SHC-mediated cascade:FGFR4	Up	0.639	0.626	1	-0.527529	-0.549895	0.265532	FALSE
PI-3K cascade:FGFR4	Up	0.639	0.626	1	-0.527529	-0.549895	0.265532	FALSE
Negative regulation of FGFR4 signaling	Up	0.639	0.626	1	-0.527529	-0.549895	0.265532	FALSE
Signaling by FGFR4	Up	0.639	0.626	1	-0.527529	-0.549895	0.265532	FALSE
Butyrophilin (BTN) family interactions	Up	0.655	0.63	1	-0.490599	-0.398539	0.129884	FALSE
ISG15 antiviral mechanism	Up	0.647	0.633	1	-0.346358	-0.412024	0.384125	FALSE
Antiviral mechanism by IFN-stimulated genes	Up	0.647	0.633	1	-0.346358	-0.412024	0.384125	FALSE
L13a-mediated translational silencing of Ceruloplasmin expression	Up	0.647	0.633	1	-0.346358	-0.412024	0.384125	FALSE
Deadenylation-dependent mRNA decay	Up	0.647	0.633	1	-0.346358	-0.412024	0.384125	FALSE
Deadenylation of mRNA	Up	0.647	0.633	1	-0.346358	-0.412024	0.384125	FALSE
AUF1 (hnRNP D0) binds and destabilizes mRNA	Up	0.647	0.633	1	-0.346358	-0.412024	0.384125	FALSE
Regulation of mRNA stability by proteins that bind AU-rich elements	Up	0.647	0.633	1	-0.346358	-0.412024	0.384125	FALSE
Translation initiation complex formation	Up	0.647	0.633	1	-0.346358	-0.412024	0.384125	FALSE
Ribosomal scanning and start codon recognition	Up	0.647	0.633	1	-0.346358	-0.412024	0.384125	FALSE
GTP hydrolysis and joining of the 60S ribosomal subunit	Up	0.647	0.633	1	-0.346358	-0.412024	0.384125	FALSE
Metabolism of RNA	Up	0.647	0.633	1	-0.346358	-0.412024	0.384125	FALSE
Regulation of expression of SLITs and ROBOs	Up	0.647	0.633	1	-0.346358	-0.412024	0.384125	FALSE
Nonsense-Mediated Decay (NMD)	Up	0.647	0.633	1	-0.346358	-0.412024	0.384125	FALSE
Nonsense Mediated Decay (NMD) independent of the Exon Junction Complex (EJC)	Up	0.647	0.633	1	-0.346358	-0.412024	0.384125	FALSE
Nonsense Mediated Decay (NMD) enhanced by the Exon Junction Complex (EJC)	Up	0.647	0.633	1	-0.346358	-0.412024	0.384125	FALSE
Maternal to zygotic transition (MZT)	Up	0.647	0.633	1	-0.346358	-0.412024	0.384125	FALSE
M-decay: degradation of maternal mRNAs by maternally stored factors	Up	0.647	0.633	1	-0.346358	-0.412024	0.384125	FALSE
Z-decay: degradation of maternal mRNAs by zygotically expressed factors	Up	0.647	0.633	1	-0.346358	-0.412024	0.384125	FALSE
Signaling by CSF1 (M-CSF) in myeloid cells	Up	0.683	0.638	3	-0.581713	-0.667734	0.327269	FALSE
DAP12 interactions	Down	0.655	0.642	1	-0.569111	-0.491158	-0.133964	FALSE
DAP12 signaling	Down	0.655	0.642	1	-0.569111	-0.491158	-0.133964	FALSE
Metabolism of lipids	Up	0.663	0.653	5	-0.521747	-0.371914	0.228709	FALSE
TCR signaling	Down	0.673	0.656	1	-0.484365	-0.410949	-0.186433	FALSE
Generation of second messenger molecules	Down	0.673	0.656	1	-0.484365	-0.410949	-0.186433	FALSE
Purine salvage	Up	0.674	0.656	1	-0.575554	-0.514837	0.148674	FALSE
Nucleotide salvage	Up	0.674	0.656	1	-0.575554	-0.514837	0.148674	FALSE
Nucleotide salvage defects	Up	0.674	0.656	1	-0.575554	-0.514837	0.148674	FALSE
Defective ADA disrupts (deoxy)adenosine deamination	Up	0.674	0.656	1	-0.575554	-0.514837	0.148674	FALSE
Diseases of nucleotide metabolism	Up	0.674	0.656	1	-0.575554	-0.514837	0.148674	FALSE
Ribavirin ADME	Up	0.674	0.656	1	-0.575554	-0.514837	0.148674	FALSE
TP53 Regulates Metabolic Genes	Down	0.687	0.664	2	-0.431075	-0.356652	-0.0460959	FALSE
Metabolism	Up	0.722	0.671	12	-0.57644	-0.354577	0.144886	FALSE
Cell surface interactions at the vascular wall	Up	0.679	0.671	5	-0.531075	-0.673052	0.031105	FALSE
Heparan sulfate/heparin (HS-GAG) metabolism	Up	0.697	0.679	1	-0.630005	-0.631165	0.117911	FALSE
Glycosphingolipid metabolism	Up	0.697	0.679	1	-0.630005	-0.631165	0.117911	FALSE
Keratan sulfate degradation	Up	0.697	0.679	1	-0.630005	-0.631165	0.117911	FALSE
HS-GAG degradation	Up	0.697	0.679	1	-0.630005	-0.631165	0.117911	FALSE
Mucopolysaccharidoses	Up	0.697	0.679	1	-0.630005	-0.631165	0.117911	FALSE
MPS IV - Morquio syndrome B	Up	0.697	0.679	1	-0.630005	-0.631165	0.117911	FALSE
Diseases associated with N-glycosylation of proteins	Up	0.697	0.679	1	-0.630005	-0.631165	0.117911	FALSE
Diseases of glycosylation	Up	0.697	0.679	1	-0.630005	-0.631165	0.117911	FALSE
Sphingolipid metabolism	Up	0.697	0.679	1	-0.630005	-0.631165	0.117911	FALSE
Defective NEU1 causes sialidosis	Up	0.697	0.679	1	-0.630005	-0.631165	0.117911	FALSE
Diseases of carbohydrate metabolism	Up	0.697	0.679	1	-0.630005	-0.631165	0.117911	FALSE
Glycosphingolipid catabolism	Up	0.697	0.679	1	-0.630005	-0.631165	0.117911	FALSE
Gene expression (Transcription)	Up	0.737	0.681	15	-0.480526	-0.803567	0.0785849	FALSE
L1CAM interactions	Up	0.712	0.688	1	-0.746904	-0.677975	0.0767664	FALSE
NCAM signaling for neurite out-growth	Up	0.712	0.688	1	-0.746904	-0.677975	0.0767664	FALSE
NCAM1 interactions	Up	0.712	0.688	1	-0.746904	-0.677975	0.0767664	FALSE
NrCAM interactions	Up	0.712	0.688	1	-0.746904	-0.677975	0.0767664	FALSE
PI3K Cascade	Up	0.706	0.696	2	-0.577064	-0.61958	0.236044	FALSE
IRS-mediated signalling	Up	0.706	0.696	2	-0.577064	-0.61958	0.236044	FALSE
Signaling by Type 1 Insulin-like Growth Factor 1 Receptor (IGF1R)	Up	0.706	0.696	2	-0.577064	-0.61958	0.236044	FALSE
IGF1R signaling cascade	Up	0.706	0.696	2	-0.577064	-0.61958	0.236044	FALSE
IRS-related events triggered by IGF1R	Up	0.706	0.696	2	-0.577064	-0.61958	0.236044	FALSE
Insulin receptor signalling cascade	Up	0.706	0.696	2	-0.577064	-0.61958	0.236044	FALSE
Signaling by Insulin receptor	Up	0.706	0.696	2	-0.577064	-0.61958	0.236044	FALSE
Nuclear events mediated by NFE2L2	Up	0.733	0.7	4	-0.488366	-0.520165	0.161393	FALSE
SUMOylation	Down	0.719	0.705	1	-0.566093	-0.484691	-0.248409	FALSE
SUMO E3 ligases SUMOylate target proteins	Down	0.719	0.705	1	-0.566093	-0.484691	-0.248409	FALSE
SUMOylation of DNA replication proteins	Down	0.719	0.705	1	-0.566093	-0.484691	-0.248409	FALSE
Post-translational protein phosphorylation	Down	0.739	0.712	2	-0.801489	-0.716594	-0.0111825	FALSE
Transcriptional Regulation by TP53	Down	0.703	0.714	4	-0.668557	-0.591237	-0.158266	FALSE
MGMT-mediated DNA damage reversal	Up	0.726	0.714	1	-0.596949	-0.510653	0.250514	FALSE
DNA Damage Reversal	Up	0.726	0.714	1	-0.596949	-0.510653	0.250514	FALSE
Inositol phosphate metabolism	Up	0.735	0.72	1	-0.53009	-0.480528	0.317162	FALSE
PI Metabolism	Up	0.735	0.72	1	-0.53009	-0.480528	0.317162	FALSE
Phospholipid metabolism	Up	0.735	0.72	1	-0.53009	-0.480528	0.317162	FALSE
Synthesis of PIPs at the plasma membrane	Up	0.735	0.72	1	-0.53009	-0.480528	0.317162	FALSE
Synthesis of IP3 and IP4 in the cytosol	Up	0.735	0.72	1	-0.53009	-0.480528	0.317162	FALSE
Interleukin-2 family signaling	Up	0.735	0.72	1	-0.53009	-0.480528	0.317162	FALSE
Interleukin receptor SHC signaling	Up	0.735	0.72	1	-0.53009	-0.480528	0.317162	FALSE
Complement cascade	Up	0.748	0.726	1	-0.808136	-0.762573	0.0450704	FALSE
Lectin pathway of complement activation	Up	0.748	0.726	1	-0.808136	-0.762573	0.0450704	FALSE
Initial triggering of complement	Up	0.748	0.726	1	-0.808136	-0.762573	0.0450704	FALSE
Creation of C4 and C2 activators	Up	0.748	0.726	1	-0.808136	-0.762573	0.0450704	FALSE
Binding and Uptake of Ligands by Scavenger Receptors	Up	0.748	0.726	1	-0.808136	-0.762573	0.0450704	FALSE
Ficolins bind to repetitive carbohydrate structures on the target cell surface	Up	0.748	0.726	1	-0.808136	-0.762573	0.0450704	FALSE
Scavenging by Class A Receptors	Up	0.748	0.726	1	-0.808136	-0.762573	0.0450704	FALSE
SARS-CoV-2 activates/modulates innate and adaptive immune responses	Up	0.748	0.726	1	-0.808136	-0.762573	0.0450704	FALSE
SARS-CoV-2-host interactions	Up	0.748	0.726	1	-0.808136	-0.762573	0.0450704	FALSE
MTOR signalling	Up	0.753	0.736	2	-0.577644	-0.571908	0.0496779	FALSE
mTORC1-mediated signalling	Up	0.753	0.736	2	-0.577644	-0.571908	0.0496779	FALSE
Eukaryotic Translation Initiation	Up	0.753	0.736	2	-0.577644	-0.571908	0.0496779	FALSE
Activation of the mRNA upon binding of the cap-binding complex and eIFs, and subsequent binding to 43S	Up	0.753	0.736	2	-0.577644	-0.571908	0.0496779	FALSE
Cap-dependent Translation Initiation	Up	0.753	0.736	2	-0.577644	-0.571908	0.0496779	FALSE
Translation	Up	0.753	0.736	2	-0.577644	-0.571908	0.0496779	FALSE
Signaling by TGF-beta Receptor Complex	Down	0.74	0.748	3	-0.70904	-0.794785	-0.12529	FALSE
TGF-beta receptor signaling activates SMADs	Down	0.74	0.748	3	-0.70904	-0.794785	-0.12529	FALSE
Signaling by TGFB family members	Down	0.74	0.748	3	-0.70904	-0.794785	-0.12529	FALSE
Cytoprotection by HMOX1	Up	0.77	0.76	1	-0.655427	-0.592384	0.142265	FALSE
Regulation of HMOX1 expression and activity	Up	0.77	0.76	1	-0.655427	-0.592384	0.142265	FALSE
Heme signaling	Up	0.77	0.76	1	-0.655427	-0.592384	0.142265	FALSE
Regulation of BACH1 activity	Up	0.77	0.76	1	-0.655427	-0.592384	0.142265	FALSE
Signaling by ROBO receptors	Up	0.784	0.764	2	-0.58741	-0.58193	0.0988463	FALSE
TNFR1-induced proapoptotic signaling	Up	0.683	0.764	2	-0.715976	-0.741529	0.143334	FALSE
Regulation of TNFR1 signaling	Up	0.683	0.764	2	-0.715976	-0.741529	0.143334	FALSE
TNFR1-induced NF-kappa-B signaling pathway	Up	0.683	0.764	2	-0.715976	-0.741529	0.143334	FALSE
TNF signaling	Up	0.683	0.764	2	-0.715976	-0.741529	0.143334	FALSE
Cellular hexose transport	Down	0.787	0.767	1	-0.83313	-0.765091	-0.207385	FALSE
SLC-mediated transmembrane transport	Down	0.787	0.767	1	-0.83313	-0.765091	-0.207385	FALSE
Assembly of active LPL and LIPC lipase complexes	Down	0.787	0.767	1	-0.83313	-0.765091	-0.207385	FALSE
Plasma lipoprotein remodeling	Down	0.787	0.767	1	-0.83313	-0.765091	-0.207385	FALSE
NFE2L2 regulating anti-oxidant/detoxification enzymes	Up	0.797	0.771	2	-0.69433	-0.627359	0.21234	FALSE
Surfactant metabolism	Down	0.796	0.778	1	-0.806516	-0.754248	-0.10631	FALSE
RND3 GTPase cycle	Down	0.796	0.778	1	-0.806516	-0.754248	-0.10631	FALSE
RND2 GTPase cycle	Down	0.796	0.778	1	-0.806516	-0.754248	-0.10631	FALSE
Transcriptional Regulation by MECP2	Up	0.803	0.78	1	-0.780689	-0.706439	0.238929	FALSE
Semaphorin interactions	Up	0.8	0.785	1	-0.746506	-0.692265	0.20962	FALSE
Sema3A PAK dependent Axon repulsion	Up	0.8	0.785	1	-0.746506	-0.692265	0.20962	FALSE
SEMA3A-Plexin repulsion signaling by inhibiting Integrin adhesion	Up	0.8	0.785	1	-0.746506	-0.692265	0.20962	FALSE
CRMPs in Sema3A signaling	Up	0.8	0.785	1	-0.746506	-0.692265	0.20962	FALSE
Other semaphorin interactions	Up	0.8	0.785	1	-0.746506	-0.692265	0.20962	FALSE
Post-translational protein modification	Down	0.837	0.787	13	-0.945036	-1.30892	-0.0433143	FALSE
Metalloprotease DUBs	Up	0.812	0.803	1	-0.687463	-0.608672	0.216077	FALSE
Regulation of beta-cell development	Up	0.82	0.805	1	-0.707226	-0.696567	0.216179	FALSE
AKT phosphorylates targets in the nucleus	Up	0.82	0.805	1	-0.707226	-0.696567	0.216179	FALSE
Regulation of gene expression in beta cells	Up	0.82	0.805	1	-0.707226	-0.696567	0.216179	FALSE
AKT-mediated inactivation of FOXO1A	Up	0.82	0.805	1	-0.707226	-0.696567	0.216179	FALSE
Constitutive Signaling by AKT1 E17K in Cancer	Up	0.82	0.805	1	-0.707226	-0.696567	0.216179	FALSE
MAPK6/MAPK4 signaling	Up	0.82	0.805	1	-0.707226	-0.696567	0.216179	FALSE
Regulation of localization of FOXO transcription factors	Up	0.82	0.805	1	-0.707226	-0.696567	0.216179	FALSE
FOXO-mediated transcription of cell death genes	Up	0.82	0.805	1	-0.707226	-0.696567	0.216179	FALSE
Regulation of FOXO transcriptional activity by acetylation	Up	0.82	0.805	1	-0.707226	-0.696567	0.216179	FALSE
FOXO-mediated transcription of cell cycle genes	Up	0.82	0.805	1	-0.707226	-0.696567	0.216179	FALSE
Organelle biogenesis and maintenance	Up	0.835	0.817	1	-0.770913	-0.800616	0.15012	FALSE
Regulation of PLK1 Activity at G2/M Transition	Up	0.835	0.817	1	-0.770913	-0.800616	0.15012	FALSE
HSP90 chaperone cycle for steroid hormone receptors (SHR) in the presence of ligand	Up	0.835	0.817	1	-0.770913	-0.800616	0.15012	FALSE
Loss of Nlp from mitotic centrosomes	Up	0.835	0.817	1	-0.770913	-0.800616	0.15012	FALSE
Recruitment of mitotic centrosome proteins and complexes	Up	0.835	0.817	1	-0.770913	-0.800616	0.15012	FALSE
Loss of proteins required for interphase microtubule organization from the centrosome	Up	0.835	0.817	1	-0.770913	-0.800616	0.15012	FALSE
Centrosome maturation	Up	0.835	0.817	1	-0.770913	-0.800616	0.15012	FALSE
Recruitment of NuMA to mitotic centrosomes	Up	0.835	0.817	1	-0.770913	-0.800616	0.15012	FALSE
XBP1(S) activates chaperone genes	Up	0.835	0.817	1	-0.770913	-0.800616	0.15012	FALSE
IRE1alpha activates chaperones	Up	0.835	0.817	1	-0.770913	-0.800616	0.15012	FALSE
Mitotic G2-G2/M phases	Up	0.835	0.817	1	-0.770913	-0.800616	0.15012	FALSE
Cilium Assembly	Up	0.835	0.817	1	-0.770913	-0.800616	0.15012	FALSE
Anchoring of the basal body to the plasma membrane	Up	0.835	0.817	1	-0.770913	-0.800616	0.15012	FALSE
COPI-mediated anterograde transport	Up	0.835	0.817	1	-0.770913	-0.800616	0.15012	FALSE
COPI-independent Golgi-to-ER retrograde traffic	Up	0.835	0.817	1	-0.770913	-0.800616	0.15012	FALSE
Intra-Golgi and retrograde Golgi-to-ER traffic	Up	0.835	0.817	1	-0.770913	-0.800616	0.15012	FALSE
Mitotic Prometaphase	Up	0.835	0.817	1	-0.770913	-0.800616	0.15012	FALSE
M Phase	Up	0.835	0.817	1	-0.770913	-0.800616	0.15012	FALSE
G2/M Transition	Up	0.835	0.817	1	-0.770913	-0.800616	0.15012	FALSE
Cell Cycle, Mitotic	Up	0.835	0.817	1	-0.770913	-0.800616	0.15012	FALSE
AURKA Activation by TPX2	Up	0.835	0.817	1	-0.770913	-0.800616	0.15012	FALSE
Golgi-to-ER retrograde transport	Up	0.835	0.817	1	-0.770913	-0.800616	0.15012	FALSE
Diseases of programmed cell death	Up	0.743	0.819	2	-0.864884	-0.890902	0.173649	FALSE
Downregulation of TGF-beta receptor signaling	Down	0.828	0.822	2	-0.804444	-0.96426	-0.114526	FALSE
FOXO-mediated transcription	Up	0.843	0.829	2	-1.02794	-0.982053	0.212899	FALSE
FOXO-mediated transcription of oxidative stress, metabolic and neuronal genes	Up	0.843	0.829	2	-1.02794	-0.982053	0.212899	FALSE
Transcriptional regulation of white adipocyte differentiation	Up	0.837	0.846	3	-0.933025	-1.05656	0.0362676	FALSE
Adipogenesis	Up	0.837	0.846	3	-0.933025	-1.05656	0.0362676	FALSE
Degradation of beta-catenin by the destruction complex	Up	0.864	0.847	1	-0.813619	-0.816008	0.192297	FALSE
Signaling by WNT	Up	0.864	0.847	1	-0.813619	-0.816008	0.192297	FALSE
Beta-catenin phosphorylation cascade	Up	0.864	0.847	1	-0.813619	-0.816008	0.192297	FALSE
TCF dependent signaling in response to WNT	Up	0.864	0.847	1	-0.813619	-0.816008	0.192297	FALSE
Degradation of AXIN	Up	0.864	0.847	1	-0.813619	-0.816008	0.192297	FALSE
Disassembly of the destruction complex and recruitment of AXIN to the membrane	Up	0.864	0.847	1	-0.813619	-0.816008	0.192297	FALSE
Signaling by WNT in cancer	Up	0.864	0.847	1	-0.813619	-0.816008	0.192297	FALSE
Signaling by AXIN mutants	Up	0.864	0.847	1	-0.813619	-0.816008	0.192297	FALSE
Signaling by CTNNB1 phospho-site mutants	Up	0.864	0.847	1	-0.813619	-0.816008	0.192297	FALSE
Signaling by APC mutants	Up	0.864	0.847	1	-0.813619	-0.816008	0.192297	FALSE
Signaling by AMER1 mutants	Up	0.864	0.847	1	-0.813619	-0.816008	0.192297	FALSE
Signaling by GSK3beta mutants	Up	0.864	0.847	1	-0.813619	-0.816008	0.192297	FALSE
CTNNB1 S33 mutants aren't phosphorylated	Up	0.864	0.847	1	-0.813619	-0.816008	0.192297	FALSE
CTNNB1 S37 mutants aren't phosphorylated	Up	0.864	0.847	1	-0.813619	-0.816008	0.192297	FALSE
CTNNB1 S45 mutants aren't phosphorylated	Up	0.864	0.847	1	-0.813619	-0.816008	0.192297	FALSE
CTNNB1 T41 mutants aren't phosphorylated	Up	0.864	0.847	1	-0.813619	-0.816008	0.192297	FALSE
APC truncation mutants have impaired AXIN binding	Up	0.864	0.847	1	-0.813619	-0.816008	0.192297	FALSE
AXIN missense mutants destabilize the destruction complex	Up	0.864	0.847	1	-0.813619	-0.816008	0.192297	FALSE
Truncations of AMER1 destabilize the destruction complex	Up	0.864	0.847	1	-0.813619	-0.816008	0.192297	FALSE
RUNX1 regulates estrogen receptor mediated transcription	Up	0.864	0.847	1	-0.813619	-0.816008	0.192297	FALSE
RUNX1 regulates transcription of genes involved in WNT signaling	Up	0.864	0.847	1	-0.813619	-0.816008	0.192297	FALSE
Cellular Senescence	Down	0.837	0.861	2	-0.940854	-0.918682	-0.156248	FALSE
Axon guidance	Up	0.902	0.864	5	-1.10669	-1.16726	0.212956	FALSE
Nervous system development	Up	0.902	0.864	5	-1.10669	-1.16726	0.212956	FALSE
TRAF6 mediated IRF7 activation	Up	0.861	0.87	1	-0.896627	-0.965089	0.0648831	FALSE
Defective RIPK1-mediated regulated necrosis	Up	0.861	0.87	1	-0.896627	-0.965089	0.0648831	FALSE
Regulation of NF-kappa B signaling	Up	0.861	0.87	1	-0.896627	-0.965089	0.0648831	FALSE
Triglyceride catabolism	Up	0.9	0.885	1	-1.09632	-1.04244	0.0299238	FALSE
Epigenetic regulation of gene expression	Up	0.9	0.885	1	-1.09632	-1.04244	0.0299238	FALSE
Triglyceride metabolism	Up	0.9	0.885	1	-1.09632	-1.04244	0.0299238	FALSE
NR1H2 and NR1H3-mediated signaling	Up	0.9	0.885	1	-1.09632	-1.04244	0.0299238	FALSE
NR1H2 & NR1H3 regulate gene expression linked to triglyceride lipolysis in adipose	Up	0.9	0.885	1	-1.09632	-1.04244	0.0299238	FALSE
Epigenetic regulation of gene expression by MLL3 and MLL4 complexes	Up	0.9	0.885	1	-1.09632	-1.04244	0.0299238	FALSE
MLL4 and MLL3 complexes regulate expression of PPARG target genes in adipogenesis and hepatic steatosis	Up	0.9	0.885	1	-1.09632	-1.04244	0.0299238	FALSE
Epigenetic regulation of adipogenesis genes by MLL3 and MLL4 complexes	Up	0.9	0.885	1	-1.09632	-1.04244	0.0299238	FALSE
Epigenetic regulation by WDR5-containing histone modifying complexes	Up	0.9	0.885	1	-1.09632	-1.04244	0.0299238	FALSE
Cobalamin (Cbl, vitamin B12) transport and metabolism	Up	0.908	0.889	1	-1.08099	-1.02654	0.0197297	FALSE
Metabolism of water-soluble vitamins and cofactors	Up	0.908	0.889	1	-1.08099	-1.02654	0.0197297	FALSE
Metabolism of vitamins and cofactors	Up	0.908	0.889	1	-1.08099	-1.02654	0.0197297	FALSE
Defects in cobalamin (B12) metabolism	Up	0.908	0.889	1	-1.08099	-1.02654	0.0197297	FALSE
Defects in vitamin and cofactor metabolism	Up	0.908	0.889	1	-1.08099	-1.02654	0.0197297	FALSE
Defective AMN causes MGA1	Up	0.908	0.889	1	-1.08099	-1.02654	0.0197297	FALSE
Defective CUBN causes MGA1	Up	0.908	0.889	1	-1.08099	-1.02654	0.0197297	FALSE
HDL clearance	Up	0.908	0.889	1	-1.08099	-1.02654	0.0197297	FALSE
Plasma lipoprotein clearance	Up	0.908	0.889	1	-1.08099	-1.02654	0.0197297	FALSE
Uptake of dietary cobalamins into enterocytes	Up	0.908	0.889	1	-1.08099	-1.02654	0.0197297	FALSE
Metabolism of ingested SeMet, Sec, MeSec into H2Se	Down	0.911	0.895	1	-1.10626	-1.04817	-0.0216654	FALSE
Selenoamino acid metabolism	Down	0.911	0.895	1	-1.10626	-1.04817	-0.0216654	FALSE
Histidine catabolism	Down	0.911	0.895	1	-1.10626	-1.04817	-0.0216654	FALSE
Metabolism of amino acids and derivatives	Down	0.911	0.895	1	-1.10626	-1.04817	-0.0216654	FALSE
Reproduction	Down	0.901	0.899	1	-1.01705	-1.00011	-0.0473929	FALSE
Meiosis	Down	0.901	0.899	1	-1.01705	-1.00011	-0.0473929	FALSE
DNA Damage/Telomere Stress Induced Senescence	Down	0.901	0.899	1	-1.01705	-1.00011	-0.0473929	FALSE
Regulation of TP53 Activity	Down	0.901	0.899	1	-1.01705	-1.00011	-0.0473929	FALSE
HDR through Single Strand Annealing (SSA)	Down	0.901	0.899	1	-1.01705	-1.00011	-0.0473929	FALSE
HDR through MMEJ (alt-NHEJ)	Down	0.901	0.899	1	-1.01705	-1.00011	-0.0473929	FALSE
HDR through Homologous Recombination (HRR)	Down	0.901	0.899	1	-1.01705	-1.00011	-0.0473929	FALSE
Resolution of D-Loop Structures	Down	0.901	0.899	1	-1.01705	-1.00011	-0.0473929	FALSE
Homology Directed Repair	Down	0.901	0.899	1	-1.01705	-1.00011	-0.0473929	FALSE
Sensing of DNA Double Strand Breaks	Down	0.901	0.899	1	-1.01705	-1.00011	-0.0473929	FALSE
Resolution of D-loop Structures through Synthesis-Dependent Strand Annealing (SDSA)	Down	0.901	0.899	1	-1.01705	-1.00011	-0.0473929	FALSE
Recruitment and ATM-mediated phosphorylation of repair and signaling proteins at DNA double strand breaks	Down	0.901	0.899	1	-1.01705	-1.00011	-0.0473929	FALSE
HDR through Homologous Recombination (HRR) or Single Strand Annealing (SSA)	Down	0.901	0.899	1	-1.01705	-1.00011	-0.0473929	FALSE
Resolution of D-loop Structures through Holliday Junction Intermediates	Down	0.901	0.899	1	-1.01705	-1.00011	-0.0473929	FALSE
Homologous DNA Pairing and Strand Exchange	Down	0.901	0.899	1	-1.01705	-1.00011	-0.0473929	FALSE
DNA Double Strand Break Response	Down	0.901	0.899	1	-1.01705	-1.00011	-0.0473929	FALSE
Processing of DNA double-strand break ends	Down	0.901	0.899	1	-1.01705	-1.00011	-0.0473929	FALSE
Presynaptic phase of homologous DNA pairing and strand exchange	Down	0.901	0.899	1	-1.01705	-1.00011	-0.0473929	FALSE
Regulation of TP53 Activity through Phosphorylation	Down	0.901	0.899	1	-1.01705	-1.00011	-0.0473929	FALSE
G2/M DNA damage checkpoint	Down	0.901	0.899	1	-1.01705	-1.00011	-0.0473929	FALSE
G2/M Checkpoints	Down	0.901	0.899	1	-1.01705	-1.00011	-0.0473929	FALSE
Cell Cycle Checkpoints	Down	0.901	0.899	1	-1.01705	-1.00011	-0.0473929	FALSE
Meiotic recombination	Down	0.901	0.899	1	-1.01705	-1.00011	-0.0473929	FALSE
Diseases of DNA repair	Down	0.901	0.899	1	-1.01705	-1.00011	-0.0473929	FALSE
Diseases of DNA Double-Strand Break Repair	Down	0.901	0.899	1	-1.01705	-1.00011	-0.0473929	FALSE
Defective homologous recombination repair (HRR) due to BRCA2 loss of function	Down	0.901	0.899	1	-1.01705	-1.00011	-0.0473929	FALSE
Defective homologous recombination repair (HRR) due to BRCA1 loss of function	Down	0.901	0.899	1	-1.01705	-1.00011	-0.0473929	FALSE
Defective homologous recombination repair (HRR) due to PALB2 loss of function	Down	0.901	0.899	1	-1.01705	-1.00011	-0.0473929	FALSE
Defective HDR through Homologous Recombination Repair (HRR) due to PALB2 loss of BRCA1 binding function	Down	0.901	0.899	1	-1.01705	-1.00011	-0.0473929	FALSE
Defective HDR through Homologous Recombination Repair (HRR) due to PALB2 loss of BRCA2/RAD51/RAD51C binding function	Down	0.901	0.899	1	-1.01705	-1.00011	-0.0473929	FALSE
Impaired BRCA2 binding to RAD51	Down	0.901	0.899	1	-1.01705	-1.00011	-0.0473929	FALSE
Impaired BRCA2 binding to PALB2	Down	0.901	0.899	1	-1.01705	-1.00011	-0.0473929	FALSE
Fc epsilon receptor (FCERI) signaling	Up	0.921	0.9	1	-0.965745	-0.900508	0.0928067	FALSE
Role of LAT2/NTAL/LAB on calcium mobilization	Up	0.921	0.9	1	-0.965745	-0.900508	0.0928067	FALSE
DNA Double-Strand Break Repair	Down	0.899	0.901	2	-1.14471	-1.0719	-0.0997083	FALSE
Nonhomologous End-Joining (NHEJ)	Down	0.899	0.901	2	-1.14471	-1.0719	-0.0997083	FALSE
Immunoregulatory interactions between a Lymphoid and a non-Lymphoid cell	Up	0.933	0.906	7	-1.49045	-1.26882	0.0102458	FALSE
Developmental Biology	Up	0.941	0.914	13	-1.26437	-1.28012	0.245405	FALSE
Diseases of metabolism	Up	0.932	0.924	3	-1.32014	-1.25431	0.0954381	FALSE
Plasma lipoprotein assembly, remodeling, and clearance	Down	0.944	0.929	2	-1.35349	-1.26687	-0.0938277	FALSE
Transport of small molecules	Down	0.944	0.929	2	-1.35349	-1.26687	-0.0938277	FALSE
Deubiquitination	Up	0.931	0.929	4	-1.40076	-1.54688	0.0825877	FALSE
Apoptosis induced DNA fragmentation	Up	0.941	0.931	1	-1.07596	-1.0161	0.0270061	FALSE
Apoptotic execution phase	Up	0.941	0.931	1	-1.07596	-1.0161	0.0270061	FALSE
Ub-specific processing proteases	Up	0.943	0.936	2	-1.20933	-1.25943	0.12859	FALSE
DNA Repair	Up	0.946	0.938	3	-1.2793	-1.17003	0.0170324	FALSE
Cell Cycle	Up	0.961	0.958	2	-1.26428	-1.27331	0.0513635	FALSE
